# Supplementary material for: New evolving strategies revealed by transcriptomic analysis of a fur − mutant of the cyanotrophic bacterium Pseudomonas pseudoalcaligenes CECT 5344
Source: Microb Biotechnol. 2019 Apr 21;13(1):148–61. doi: 10.1111/1751-7915.13408 (PMC6922518; doi:10.1111/1751-7915.13408)
Supplement: Supplementary file 1 — Table S1. Full transcriptome of the fur‐ mutant of P. pseudoalcaligenes CECT 5344. The genes were ordered first according to the accuracy of the value (from lowest to highest P‐val), and from de highest to the lowest FoldChange in a second level. [file MBT2-13-148-s001.xlsx]

## Sheet: FUR_VS_R1_LB
Chr	Start	End	Locus	baseMean	baseMeanA	baseMeanB	FoldChange	pval	padj	R1_LB	FUR_LB	Gene_Name
P_pseudoalcaligenesCECT5344completegenome	1027601	1028665	BN5_0956	18327.2	36544.7	109.623	333.368	1.00427e-14	4.49914e-11	109.623	36544.7	phuS
P_pseudoalcaligenesCECT5344completegenome	1028683	1029582	BN5_0957	10080.1	20096.4	63.8102	314.941	2.0969e-14	4.69705e-11	63.8102	20096.4	phuT
P_pseudoalcaligenesCECT5344completegenome	1025198	1027408	BN5_0955	10418.7	20732.7	104.714	197.993	4.48029e-13	6.69056e-10	104.714	20732.7	phuR
P_pseudoalcaligenesCECT5344completegenome	755279	757573	BN5_0694	24314.8	48248.3	381.225	126.561	7.68535e-12	8.60759e-09	381.225	48248.3	fhuA
P_pseudoalcaligenesCECT5344completegenome	3046162	3046605	BN5_2919	2514.19	4989.12	39.2678	127.054	2.50873e-11	2.24782e-08	39.2678	4989.12	-
P_pseudoalcaligenesCECT5344completegenome	1029579	1030619	BN5_0958	4631.75	9175.14	88.3526	103.847	5.19611e-11	3.87976e-08	88.3526	9175.14	PhuU
P_pseudoalcaligenesCECT5344completegenome	759916	762141	BN5_0697	32632.1	64416.7	847.531	76.0051	2.66079e-10	1.7029e-07	847.531	64416.7	fhuE
P_pseudoalcaligenesCECT5344completegenome	3787857	3788630	BN5_3661	5857.93	11553.9	161.98	71.3292	5.666e-10	3.17296e-07	161.98	11553.9	-
P_pseudoalcaligenesCECT5344completegenome	3045090	3046070	BN5_2918	7954.66	15616.4	292.873	53.3216	3.71854e-09	1.85101e-06	292.873	15616.4	tctC
P_pseudoalcaligenesCECT5344completegenome	1221767	1223104	BN5_1133	5355.71	10511.8	199.611	52.6613	4.4917e-09	2.01228e-06	199.611	10511.8	-
P_pseudoalcaligenesCECT5344completegenome	1031402	1032286	BN5_0960	3618.11	7087.33	148.891	47.6009	1.0156e-08	3.97407e-06	148.891	7087.33	PhuW
P_pseudoalcaligenesCECT5344completegenome	1645907	1646617	BN5_1556	1399.82	2747.29	52.3571	52.4721	1.06448e-08	3.97407e-06	52.3571	2747.29	-
P_pseudoalcaligenesCECT5344completegenome	3043792	3045060	BN5_2917	2961.14	5794.67	127.62	45.4055	1.5163e-08	5.22539e-06	127.62	5794.67	-
P_pseudoalcaligenesCECT5344completegenome	1030619	1031386	BN5_0959	2848.78	5571.58	125.984	44.2244	1.83469e-08	5.871e-06	125.984	5571.58	PhuV
P_pseudoalcaligenesCECT5344completegenome	3786511	3787860	BN5_3660	7203.37	14030.4	376.317	37.2835	4.24725e-08	1.20645e-05	376.317	14030.4	-
P_pseudoalcaligenesCECT5344completegenome	3046607	3048127	BN5_2920	4953.26	9646.37	260.149	37.0801	4.77683e-08	1.20645e-05	260.149	9646.37	tctA
P_pseudoalcaligenesCECT5344completegenome	1032348	1032755	BN5_0961	437.639	860.552	14.7254	58.4398	4.81077e-08	1.20645e-05	14.7254	860.552	-
P_pseudoalcaligenesCECT5344completegenome	3784865	3785548	BN5_3657	1765.99	3445.26	86.7165	39.7302	4.84735e-08	1.20645e-05	86.7165	3445.26	-
P_pseudoalcaligenesCECT5344completegenome	750843	753446	BN5_0692	1510.3	2940.42	80.1718	36.6765	8.96066e-08	2.11283e-05	80.1718	2940.42	cysJ
P_pseudoalcaligenesCECT5344completegenome	821301	822047	BN5_0755	966.076	1883.07	49.0848	38.3636	1.04479e-07	2.34033e-05	49.0848	1883.07	-
P_pseudoalcaligenesCECT5344completegenome	3785548	3785958	BN5_3658	1540.56	2996.04	85.0803	35.2143	1.13639e-07	2.42431e-05	85.0803	2996.04	exbD3
P_pseudoalcaligenesCECT5344completegenome	3785970	3786518	BN5_3659	2513.09	4872.38	153.799	31.6802	1.67961e-07	3.42029e-05	153.799	4872.38	exbB3
P_pseudoalcaligenesCECT5344completegenome	3783765	3784862	BN5_3656	1476.53	2845.08	107.987	26.3466	7.05602e-07	0.000137439	107.987	2845.08	-
P_pseudoalcaligenesCECT5344completegenome	822041	822808	BN5_0756	547.079	1059.8	34.3594	30.8445	7.73155e-07	0.000144322	34.3594	1059.8	fhuC
P_pseudoalcaligenesCECT5344completegenome	252225	253226	BN5_0248	6833.93	13119.7	548.114	23.9362	8.05888e-07	0.000144415	548.114	13119.7	-
P_pseudoalcaligenesCECT5344completegenome	3262044	3262274	BN5_3141	3380.72	6476.75	284.692	22.75	1.2743e-06	0.000219573	284.692	6476.75	-
P_pseudoalcaligenesCECT5344completegenome	130036	131091	BN5_0127	1038.87	1994.3	83.4441	23.8999	1.62209e-06	0.000269147	83.4441	1994.3	glcE
P_pseudoalcaligenesCECT5344completegenome	4555917	4556870	BN5_4390	613.313	1180.81	45.8125	25.7749	1.76887e-06	0.00028302	45.8125	1180.81	araC3
P_pseudoalcaligenesCECT5344completegenome	2538273	2538791	BN5_2415	354.024	685.141	22.9062	29.9107	1.98224e-06	0.000306221	22.9062	685.141	rpoE1
P_pseudoalcaligenesCECT5344completegenome	131091	132590	BN5_0128	1331.8	2547.43	116.167	21.929	2.30954e-06	0.000344892	116.167	2547.43	glcD1
P_pseudoalcaligenesCECT5344completegenome	1646614	1647951	BN5_1557	626.976	1201.59	52.3571	22.95	3.29827e-06	0.000476653	52.3571	1201.59	-
P_pseudoalcaligenesCECT5344completegenome	3048111	3049133	BN5_2921	1066.23	2021.2	111.259	18.1666	8.14533e-06	0.00114035	111.259	2021.2	AbrB
P_pseudoalcaligenesCECT5344completegenome	128815	130032	BN5_0126	1324.73	2502.2	147.254	16.9924	1.07953e-05	0.00146554	147.254	2502.2	glcF
P_pseudoalcaligenesCECT5344completegenome	838408	838950	BN5_0769	2113.57	231.64	3995.5	-17.2488	1.31772e-05	0.00173629	3995.5	231.64	-
P_pseudoalcaligenesCECT5344completegenome	838961	840103	BN5_0770	6462.82	744.426	12181.2	-16.3632	1.5787e-05	0.00202074	12181.2	744.426	-
P_pseudoalcaligenesCECT5344completegenome	757717	758385	BN5_0695	897.737	1687.49	107.987	15.6268	2.18036e-05	0.00271334	107.987	1687.49	-
P_pseudoalcaligenesCECT5344completegenome	822811	824787	BN5_0757	345.9	655.804	35.9955	18.219	2.46212e-05	0.00298116	35.9955	655.804	fhuB
P_pseudoalcaligenesCECT5344completegenome	3111152	3111370	BN5_2984	440.357	829.992	50.721	16.3639	3.12476e-05	0.00368238	50.721	829.992	bfd
P_pseudoalcaligenesCECT5344completegenome	3127635	3129422	BN5_3002	1930.63	3601.12	260.149	13.8425	3.20564e-05	0.00368238	260.149	3601.12	yjcS
P_pseudoalcaligenesCECT5344completegenome	2585245	2585559	BN5_2464	515.888	59.8964	971.879	-16.226	3.3759e-05	0.0036971	971.879	59.8964	-
P_pseudoalcaligenesCECT5344completegenome	1251589	1252650	BN5_1163	759.994	1423.46	96.5334	14.7457	3.38351e-05	0.0036971	96.5334	1423.46	-
P_pseudoalcaligenesCECT5344completegenome	4039482	4040789	BN5_3929	2468.4	344.098	4592.7	-13.3471	5.82991e-05	0.00621857	4592.7	344.098	-
P_pseudoalcaligenesCECT5344completegenome	128333	128731	BN5_0125	920.606	1707.05	134.165	12.7235	6.95703e-05	0.00724826	134.165	1707.05	glcG
P_pseudoalcaligenesCECT5344completegenome	4551884	4554124	BN5_4387	476.751	888.055	65.4464	13.5692	7.75976e-05	0.00790084	65.4464	888.055	iutA
P_pseudoalcaligenesCECT5344completegenome	2538788	2539747	BN5_2416	270.113	504.23	35.9955	14.0081	0.000128897	0.0128324	35.9955	504.23	-
P_pseudoalcaligenesCECT5344completegenome	4555381	4555770	BN5_4389	94.8517	181.523	8.1808	22.1889	0.000220752	0.0214993	8.1808	181.523	-
P_pseudoalcaligenesCECT5344completegenome	840106	840768	BN5_0771	3454.87	625.245	6284.49	-10.0512	0.00027827	0.0265245	6284.49	625.245	-
P_pseudoalcaligenesCECT5344completegenome	302052	304391	BN5_0294	724.513	1316.5	132.529	9.93366	0.000307251	0.0286768	132.529	1316.5	-
P_pseudoalcaligenesCECT5344completegenome	1252661	1254073	BN5_1164	660.724	1200.37	121.076	9.91422	0.000325813	0.0297886	121.076	1200.37	-
P_pseudoalcaligenesCECT5344completegenome	840743	841357	BN5_0772	3449	642.969	6255.04	-9.72837	0.000332703	0.0298102	6255.04	642.969	-
P_pseudoalcaligenesCECT5344completegenome	587369	588445	BN5_0540	2422.13	472.448	4371.82	-9.25355	0.000450915	0.0396098	4371.82	472.448	alr
P_pseudoalcaligenesCECT5344completegenome	1129927	1130412	BN5_1050	334.137	604.464	63.8102	9.47284	0.000667122	0.0574751	63.8102	604.464	ABC.FE.OM7
P_pseudoalcaligenesCECT5344completegenome	1250192	1250482	BN5_1161	61.7394	118.57	4.90848	24.1562	0.000724136	0.0612099	4.90848	118.57	-
P_pseudoalcaligenesCECT5344completegenome	841402	842271	BN5_0773	1700.81	359.989	3041.62	-8.4492	0.00076175	0.063197	3041.62	359.989	-
P_pseudoalcaligenesCECT5344completegenome	1250483	1251586	BN5_1162	637.842	1134.97	140.71	8.06607	0.000970633	0.0768989	140.71	1134.97	-
P_pseudoalcaligenesCECT5344completegenome	820050	821210	BN5_0754	279.929	504.23	55.6294	9.06408	0.000971495	0.0768989	55.6294	504.23	-
P_pseudoalcaligenesCECT5344completegenome	2584721	2585200	BN5_2463	1368.47	300.704	2436.24	-8.10179	0.000978401	0.0768989	2436.24	300.704	-
P_pseudoalcaligenesCECT5344completegenome	3513372	3514046	BN5_3375	762.433	166.854	1358.01	-8.13892	0.00109229	0.0843698	1358.01	166.854	-
P_pseudoalcaligenesCECT5344completegenome	3147175	3148299	BN5_3019	845.731	189.468	1501.99	-7.92743	0.00121014	0.0918883	1501.99	189.468	gcvT3
P_pseudoalcaligenesCECT5344completegenome	2627050	2627316	BN5_2507	3904.93	931.449	6878.42	-7.38464	0.00140695	0.104421	6878.42	931.449	-
P_pseudoalcaligenesCECT5344completegenome	1024743	1025060	BN5_0954	360.348	640.524	80.1718	7.98939	0.00142181	0.104421	80.1718	640.524	-
P_pseudoalcaligenesCECT5344completegenome	4554168	4555397	BN5_4388	157.132	284.813	29.4509	9.67079	0.00148205	0.10709	29.4509	284.813	ampG
P_pseudoalcaligenesCECT5344completegenome	4303113	4303706	BN5_4164	1040.64	1824.39	256.877	7.10221	0.00156552	0.110488	256.877	1824.39	ssuE
P_pseudoalcaligenesCECT5344completegenome	1237588	1238346	BN5_1146	588.959	135.684	1042.23	-7.68136	0.00157839	0.110488	1042.23	135.684	-
P_pseudoalcaligenesCECT5344completegenome	125638	127815	BN5_0124	8969.08	15616.4	2321.71	6.72627	0.00164308	0.112417	2321.71	15616.4	glcB1
P_pseudoalcaligenesCECT5344completegenome	1865225	1866088	BN5_1759	21197	5253.15	37140.8	-7.07019	0.0016746	0.112417	37140.8	5253.15	uspA5
P_pseudoalcaligenesCECT5344completegenome	836876	838411	BN5_0768	10217.6	2529.09	17906.1	-7.08006	0.00168123	0.112417	17906.1	2529.09	-
P_pseudoalcaligenesCECT5344completegenome	758448	759560	BN5_0696	499.163	878.887	119.44	7.35842	0.00172962	0.112925	119.44	878.887	glcD3
P_pseudoalcaligenesCECT5344completegenome	1229897	1230478	BN5_1139	9162.26	2280.34	16044.2	-7.03587	0.00173925	0.112925	16044.2	2280.34	sodB
P_pseudoalcaligenesCECT5344completegenome	2539828	2542278	BN5_2417	2205.97	3837.64	574.292	6.68239	0.00186705	0.119491	574.292	3837.64	-
P_pseudoalcaligenesCECT5344completegenome	304388	305203	BN5_0295	175.585	313.539	37.6317	8.33179	0.00235728	0.147094	37.6317	313.539	fdhD
P_pseudoalcaligenesCECT5344completegenome	1195567	1196037	BN5_1112	3626.24	946.729	6305.76	-6.66057	0.00236402	0.147094	6305.76	946.729	bfr2
P_pseudoalcaligenesCECT5344completegenome	3314607	3314939	BN5_3185	30.6732	2.44475	58.9017	-24.0932	0.0028958	0.177715	58.9017	2.44475	-
P_pseudoalcaligenesCECT5344completegenome	4321061	4321876	BN5_4180	421.524	733.425	109.623	6.69045	0.00297969	0.180392	109.623	733.425	anfA
P_pseudoalcaligenesCECT5344completegenome	4579807	4581057	BN5_4409	226.756	397.883	55.6294	7.15238	0.00342953	0.204857	55.6294	397.883	-
P_pseudoalcaligenesCECT5344completegenome	257952	258371	BN5_0254	675.176	182.134	1168.22	-6.41406	0.00355709	0.206455	1168.22	182.134	-
P_pseudoalcaligenesCECT5344completegenome	3476816	3477181	BN5_3334	747.74	202.914	1292.57	-6.37001	0.00357936	0.206455	1292.57	202.914	-
P_pseudoalcaligenesCECT5344completegenome	3475877	3476803	BN5_3333	5280.47	1490.07	9070.87	-6.08753	0.00359452	0.206455	9070.87	1490.07	-
P_pseudoalcaligenesCECT5344completegenome	2826327	2827406	BN5_2706	1856.65	519.509	3193.78	-6.14769	0.0036585	0.207469	3193.78	519.509	arsB3
P_pseudoalcaligenesCECT5344completegenome	1307446	1309332	BN5_1223	583.086	158.298	1007.87	-6.36696	0.0038351	0.212474	1007.87	158.298	-
P_pseudoalcaligenesCECT5344completegenome	258386	258574	BN5_0255	817.131	225.528	1408.73	-6.24638	0.00384161	0.212474	1408.73	225.528	-
P_pseudoalcaligenesCECT5344completegenome	842271	842570	BN5_0774	459.317	123.46	795.174	-6.44075	0.00394184	0.215359	795.174	123.46	-
P_pseudoalcaligenesCECT5344completegenome	1389917	1391113	BN5_1306	1280.51	363.656	2197.36	-6.04241	0.00414454	0.219303	2197.36	363.656	tyrB1
P_pseudoalcaligenesCECT5344completegenome	3474755	3475765	BN5_3332	20684.1	6018.97	35349.2	-5.87297	0.0041556	0.219303	35349.2	6018.97	arcB
P_pseudoalcaligenesCECT5344completegenome	3458230	3460968	BN5_3320	3395.17	980.344	5810	-5.92649	0.00416172	0.219303	5810	980.344	-
P_pseudoalcaligenesCECT5344completegenome	825024	825260	BN5_0758	125.755	223.695	27.8147	8.04231	0.00420983	0.219303	27.8147	223.695	-
P_pseudoalcaligenesCECT5344completegenome	242153	243244	BN5_0237	3965.23	1160.03	6770.43	-5.83641	0.00443926	0.228596	6770.43	1160.03	-
P_pseudoalcaligenesCECT5344completegenome	2282177	2282428	BN5_2157	25496.2	7608.06	43384.4	-5.70243	0.00476838	0.242754	43384.4	7608.06	oprI
P_pseudoalcaligenesCECT5344completegenome	3213567	3214037	BN5_3091	13557.8	4063.78	23051.9	-5.67251	0.00491719	0.247517	23051.9	4063.78	dps
P_pseudoalcaligenesCECT5344completegenome	4194774	4196432	BN5_4070	704.801	1198.54	211.065	5.67854	0.00522753	0.260215	211.065	1198.54	yhjX
P_pseudoalcaligenesCECT5344completegenome	2643248	2644813	BN5_2522	4464.27	1367.84	7560.69	-5.52748	0.00569099	0.280172	7560.69	1367.84	cioA5
P_pseudoalcaligenesCECT5344completegenome	906980	908476	BN5_0843	4070.98	6842.85	1299.11	5.26734	0.0058644	0.285571	1299.11	6842.85	mmsA1
P_pseudoalcaligenesCECT5344completegenome	3196696	3198099	BN5_3072	12045.2	3780.8	20309.7	-5.37178	0.00634024	0.3043	20309.7	3780.8	ysh1
P_pseudoalcaligenesCECT5344completegenome	1874602	1874892	BN5_1768	1587.04	490.783	2683.3	-5.46739	0.00639662	0.3043	2683.3	490.783	-
P_pseudoalcaligenesCECT5344completegenome	3788823	3789521	BN5_3662	84727.8	26738.2	142717	-5.33758	0.0064528	0.3043	142717	26738.2	oprG
P_pseudoalcaligenesCECT5344completegenome	2644824	2645963	BN5_2523	2755.55	866.052	4645.06	-5.36348	0.00668331	0.311888	4645.06	866.052	cioB5
P_pseudoalcaligenesCECT5344completegenome	2647109	2647184	BN5_2526	4046.72	6751.79	1341.65	5.03245	0.00730411	0.334021	1341.65	6751.79	-
P_pseudoalcaligenesCECT5344completegenome	4551529	4551879	BN5_4386	51.4574	94.734	8.1808	11.58	0.0073067	0.334021	8.1808	94.734	proP1
P_pseudoalcaligenesCECT5344completegenome	123614	125170	BN5_0122	615.54	1034.74	196.339	5.27017	0.00767516	0.34732	196.339	1034.74	lctP
P_pseudoalcaligenesCECT5344completegenome	3514039	3514875	BN5_3376	750.532	239.585	1261.48	-5.26526	0.0084281	0.377579	1261.48	239.585	-
P_pseudoalcaligenesCECT5344completegenome	1289016	1289924	BN5_1207	12697	4212.3	21181.7	-5.02854	0.00854723	0.378611	21181.7	4212.3	uspA3
P_pseudoalcaligenesCECT5344completegenome	1428969	1430141	BN5_1343	1459.76	476.726	2442.79	-5.12409	0.00862015	0.378611	2442.79	476.726	-
P_pseudoalcaligenesCECT5344completegenome	3524686	3524850	BN5_3393	4647.48	1544.47	7750.49	-5.01822	0.0088076	0.383088	7750.49	1544.47	-
P_pseudoalcaligenesCECT5344completegenome	2824563	2826317	BN5_2705	3839.73	1280.44	6399.02	-4.99753	0.00903243	0.38879	6399.02	1280.44	arsA
P_pseudoalcaligenesCECT5344completegenome	2577975	2579357	BN5_2454	7108.38	2382.41	11834.3	-4.96739	0.00911227	0.38879	11834.3	2382.41	hemN
P_pseudoalcaligenesCECT5344completegenome	4323107	4324105	BN5_4183	380.09	637.468	122.712	5.19483	0.00977214	0.412612	122.712	637.468	cysP3
P_pseudoalcaligenesCECT5344completegenome	67205	68227	BN5_0066	15530.7	5293.49	25767.9	-4.86784	0.0098548	0.412612	25767.9	5293.49	adhA
P_pseudoalcaligenesCECT5344completegenome	2266391	2267128	BN5_2140	1327.88	2196	459.761	4.77639	0.0102429	0.424891	459.761	2196	gntR5
P_pseudoalcaligenesCECT5344completegenome	3837092	3839982	BN5_3722	41772.1	14393.5	69150.7	-4.80431	0.010381	0.426668	69150.7	14393.5	-
P_pseudoalcaligenesCECT5344completegenome	1626361	1627344	BN5_1534	362.388	116.126	608.651	-5.24132	0.0105051	0.427843	608.651	116.126	MhpD
P_pseudoalcaligenesCECT5344completegenome	1391110	1391463	BN5_1307	976.448	333.097	1619.8	-4.86284	0.0113607	0.458523	1619.8	333.097	phhB
P_pseudoalcaligenesCECT5344completegenome	4398633	4398848	BN5_4253	900.926	308.038	1493.81	-4.84944	0.0116322	0.461753	1493.81	308.038	-
P_pseudoalcaligenesCECT5344completegenome	4322822	4323004	BN5_4182	191.416	323.929	58.9017	5.49948	0.0116469	0.461753	58.9017	323.929	-
P_pseudoalcaligenesCECT5344completegenome	4392669	4393847	BN5_4248	1155.84	1897.74	413.948	4.58448	0.0125627	0.493694	413.948	1897.74	gcdH
P_pseudoalcaligenesCECT5344completegenome	3276532	3276876	BN5_3154	1797.21	636.246	2958.18	-4.64942	0.0129015	0.502596	2958.18	636.246	-
P_pseudoalcaligenesCECT5344completegenome	692739	693017	BN5_0639	3391.65	1213.82	5569.49	-4.5884	0.0131717	0.504551	5569.49	1213.82	-
P_pseudoalcaligenesCECT5344completegenome	954412	955596	BN5_0893	5761.4	2070.7	9452.09	-4.56468	0.0132459	0.504551	9452.09	2070.7	ackA1
P_pseudoalcaligenesCECT5344completegenome	2647200	2647275	BN5_2527	2204.99	3601.73	808.263	4.45613	0.0133181	0.504551	808.263	3601.73	-
P_pseudoalcaligenesCECT5344completegenome	2815970	2817052	BN5_2697	257.372	429.665	85.0803	5.05011	0.0134021	0.504551	85.0803	429.665	srpA
P_pseudoalcaligenesCECT5344completegenome	2567026	2567634	BN5_2442	16989	6163.21	27814.7	-4.51302	0.0136921	0.508374	27814.7	6163.21	ccoO1
P_pseudoalcaligenesCECT5344completegenome	2567640	2567819	BN5_2443	8365.93	3033.93	13697.9	-4.51491	0.013781	0.508374	13697.9	3033.93	-
P_pseudoalcaligenesCECT5344completegenome	4421448	4422578	BN5_4272	1400.5	500.562	2300.44	-4.59571	0.0138441	0.508374	2300.44	500.562	pilT5
P_pseudoalcaligenesCECT5344completegenome	1624039	1625133	BN5_1532	1074.01	382.603	1765.42	-4.61422	0.0140088	0.51024	1765.42	382.603	hpd
P_pseudoalcaligenesCECT5344completegenome	963896	965587	BN5_0900	783.787	1282.88	284.692	4.50621	0.0144873	0.523412	284.692	1282.88	lldP
P_pseudoalcaligenesCECT5344completegenome	2308851	2309219	BN5_2180	6503.28	2392.8	10613.8	-4.43571	0.0149289	0.535053	10613.8	2392.8	sdhD
P_pseudoalcaligenesCECT5344completegenome	3067608	3068255	BN5_2939	4367.35	1619.04	7115.66	-4.395	0.0156772	0.557411	7115.66	1619.04	pdxH
P_pseudoalcaligenesCECT5344completegenome	1051113	1051730	BN5_0979	10124.2	16375.5	3872.79	4.22836	0.0158988	0.560841	3872.79	16375.5	pqiA1
P_pseudoalcaligenesCECT5344completegenome	475331	475762	BN5_0445	384.439	135.684	633.194	-4.66669	0.0164935	0.571375	633.194	135.684	-
P_pseudoalcaligenesCECT5344completegenome	3066055	3067179	BN5_2938	1334.97	493.839	2176.09	-4.40648	0.0165803	0.571375	2176.09	493.839	nemA5
P_pseudoalcaligenesCECT5344completegenome	478782	480572	BN5_0450	945.786	1536.52	355.047	4.32767	0.0166829	0.571375	355.047	1536.52	-
P_pseudoalcaligenesCECT5344completegenome	1441765	1443177	BN5_1353	482.434	172.966	791.901	-4.57836	0.0167076	0.571375	791.901	172.966	ccoG1
P_pseudoalcaligenesCECT5344completegenome	4303865	4304503	BN5_4165	4053.16	6542.15	1564.17	4.18251	0.0170835	0.579804	1564.17	6542.15	ahpC3
P_pseudoalcaligenesCECT5344completegenome	3457041	3457889	BN5_3319	19103.3	7255.4	30951.2	-4.26596	0.0173668	0.584988	30951.2	7255.4	-
P_pseudoalcaligenesCECT5344completegenome	2584176	2584607	BN5_2462	1193.02	445.556	1940.49	-4.3552	0.0175959	0.588282	1940.49	445.556	-
P_pseudoalcaligenesCECT5344completegenome	2645975	2646088	BN5_2524	679.952	250.587	1109.32	-4.42687	0.0177905	0.590382	1109.32	250.587	cioC5
P_pseudoalcaligenesCECT5344completegenome	3473420	3474670	BN5_3331	10943.6	4182.35	17704.9	-4.23323	0.0180237	0.593637	17704.9	4182.35	-
P_pseudoalcaligenesCECT5344completegenome	1368705	1371614	BN5_1291	18228	6982.2	29473.8	-4.22127	0.0181536	0.593637	29473.8	6982.2	nrdA
P_pseudoalcaligenesCECT5344completegenome	882447	882629	BN5_0817	1803.35	689.419	2917.27	-4.23149	0.0191245	0.610796	2917.27	689.419	-
P_pseudoalcaligenesCECT5344completegenome	3456173	3456961	BN5_3318	3798.27	1462.57	6133.96	-4.19396	0.0191406	0.610796	6133.96	1462.57	plsC5
P_pseudoalcaligenesCECT5344completegenome	2201223	2201714	BN5_2078	3091.09	4966.51	1215.67	4.08542	0.0191613	0.610796	1215.67	4966.51	-
P_pseudoalcaligenesCECT5344completegenome	3514868	3515935	BN5_3377	1830.42	701.032	2959.81	-4.22208	0.0192805	0.610796	2959.81	701.032	-
P_pseudoalcaligenesCECT5344completegenome	768038	768235	BN5_0704	2120.11	814.101	3426.12	-4.20847	0.01936	0.610796	3426.12	814.101	-
P_pseudoalcaligenesCECT5344completegenome	35208	36032	BN5_0033	988.328	376.491	1600.16	-4.2502	0.0198505	0.621891	1600.16	376.491	aroE
P_pseudoalcaligenesCECT5344completegenome	125128	125322	BN5_0123	436.198	707.144	165.252	4.27918	0.0209064	0.646405	165.252	707.144	-
P_pseudoalcaligenesCECT5344completegenome	3301965	3302672	BN5_3173	1588.94	617.299	2560.59	-4.14805	0.0209295	0.646405	2560.59	617.299	-
P_pseudoalcaligenesCECT5344completegenome	952309	954402	BN5_0892	12845.6	5062.46	20628.7	-4.07483	0.0210659	0.646405	20628.7	5062.46	pta1
P_pseudoalcaligenesCECT5344completegenome	253321	254937	BN5_0249	1013.41	1627.59	399.223	4.0769	0.0213021	0.649206	399.223	1627.59	-
P_pseudoalcaligenesCECT5344completegenome	2643039	2643251	BN5_2521	398.524	149.13	647.919	-4.34467	0.0216128	0.65228	647.919	149.13	-
P_pseudoalcaligenesCECT5344completegenome	34104	35063	BN5_0032	2351.62	925.338	3777.89	-4.08272	0.0217868	0.65228	3777.89	925.338	hemF
P_pseudoalcaligenesCECT5344completegenome	238327	239451	BN5_0235	2094.52	825.103	3363.94	-4.077	0.0220461	0.65228	3363.94	825.103	yhhJ1
P_pseudoalcaligenesCECT5344completegenome	2565587	2567026	BN5_2441	75736.6	30163.3	121310	-4.02177	0.0220548	0.65228	121310	30163.3	fixN
P_pseudoalcaligenesCECT5344completegenome	970286	970690	BN5_0907	14560.2	23195.8	5924.53	3.91521	0.0221947	0.65228	5924.53	23195.8	fur
P_pseudoalcaligenesCECT5344completegenome	36039	36389	BN5_0034	914.127	355.711	1472.54	-4.13972	0.0222765	0.65228	1472.54	355.711	-
P_pseudoalcaligenesCECT5344completegenome	2239962	2240405	BN5_2119	359.591	135.072	584.109	-4.32441	0.0226708	0.659194	584.109	135.072	-
P_pseudoalcaligenesCECT5344completegenome	262815	263873	BN5_0260	2869.65	1141.7	4597.61	-4.02699	0.0228256	0.659194	4597.61	1141.7	-
P_pseudoalcaligenesCECT5344completegenome	3194168	3196570	BN5_3071	26259.1	10534.4	41983.9	-3.9854	0.0229541	0.659194	41983.9	10534.4	-
P_pseudoalcaligenesCECT5344completegenome	1339589	1339918	BN5_1255	2250.23	896.001	3604.46	-4.02283	0.0231784	0.661396	3604.46	896.001	-
P_pseudoalcaligenesCECT5344completegenome	2567816	2568742	BN5_2444	24833	9994.13	39672	-3.96952	0.023335	0.661651	39672	9994.13	ccoP1
P_pseudoalcaligenesCECT5344completegenome	1413903	1417037	BN5_1328	2970.17	4726.31	1214.03	3.89307	0.0236282	0.66575	1214.03	4726.31	mexD
P_pseudoalcaligenesCECT5344completegenome	1746171	1746491	BN5_1658	804.581	316.595	1292.57	-4.08271	0.0239354	0.668677	1292.57	316.595	comEA
P_pseudoalcaligenesCECT5344completegenome	3193936	3194130	BN5_3070	2360.98	947.34	3774.62	-3.98444	0.0240306	0.668677	3774.62	947.34	-
P_pseudoalcaligenesCECT5344completegenome	4431934	4433529	BN5_4279	250.152	92.9005	407.404	-4.38538	0.0244396	0.67586	407.404	92.9005	aer3
P_pseudoalcaligenesCECT5344completegenome	239451	242156	BN5_0236	5614.85	2286.45	8943.25	-3.91141	0.0251634	0.686918	8943.25	2286.45	-
P_pseudoalcaligenesCECT5344completegenome	1391693	1392478	BN5_1308	1928.75	779.875	3077.62	-3.94629	0.0252429	0.686918	3077.62	779.875	phhA
P_pseudoalcaligenesCECT5344completegenome	4167360	4168274	BN5_4040	1616.24	2568.21	664.281	3.86615	0.0252994	0.686918	664.281	2568.21	-
P_pseudoalcaligenesCECT5344completegenome	2223024	2224286	BN5_2099	337.119	543.345	130.893	4.15107	0.0257696	0.691835	130.893	543.345	-
P_pseudoalcaligenesCECT5344completegenome	2572490	2573902	BN5_2449	3973.54	1623.31	6323.76	-3.89559	0.0257894	0.691835	6323.76	1623.31	ccoG3
P_pseudoalcaligenesCECT5344completegenome	962672	963811	BN5_0899	363.626	584.906	142.346	4.10905	0.0261014	0.696038	142.346	584.906	lldD
P_pseudoalcaligenesCECT5344completegenome	1967167	1967475	BN5_1843	256.382	97.1788	415.585	-4.2765	0.0265589	0.698355	415.585	97.1788	nuoK
P_pseudoalcaligenesCECT5344completegenome	825805	827442	BN5_0759	264.331	427.22	101.442	4.21147	0.0269362	0.698355	101.442	427.22	-
P_pseudoalcaligenesCECT5344completegenome	3266997	3268622	BN5_3145	875.579	353.877	1397.28	-3.94849	0.0269835	0.698355	1397.28	353.877	mcp9
P_pseudoalcaligenesCECT5344completegenome	1397561	1398592	BN5_1314	119.77	198.636	40.904	4.85615	0.0270034	0.698355	40.904	198.636	acdC
P_pseudoalcaligenesCECT5344completegenome	4666978	4667748	BN5_4493	256.277	414.385	98.1696	4.22111	0.0270858	0.698355	98.1696	414.385	glmR
P_pseudoalcaligenesCECT5344completegenome	3709616	3710335	BN5_3577	608.813	970.565	247.06	3.92846	0.0271236	0.698355	247.06	970.565	-
P_pseudoalcaligenesCECT5344completegenome	4334815	4336128	BN5_4196	309.902	498.729	121.076	4.11914	0.0274179	0.701899	121.076	498.729	-
P_pseudoalcaligenesCECT5344completegenome	101318	101602	BN5_0103	3220.33	1339.11	5101.55	-3.80965	0.0283606	0.721907	5101.55	1339.11	-
P_pseudoalcaligenesCECT5344completegenome	3350526	3351359	BN5_3218	890.897	364.879	1416.91	-3.88325	0.0287257	0.727068	1416.91	364.879	-
P_pseudoalcaligenesCECT5344completegenome	497916	498356	BN5_0463	1281.1	531.733	2030.47	-3.8186	0.0295634	0.744069	2030.47	531.733	-
P_pseudoalcaligenesCECT5344completegenome	2218421	2221570	BN5_2097	520.025	825.714	214.337	3.85241	0.0303734	0.753723	214.337	825.714	CzcA
P_pseudoalcaligenesCECT5344completegenome	2098437	2099171	BN5_1973	239.155	385.048	93.2611	4.12871	0.0304005	0.753723	93.2611	385.048	-
P_pseudoalcaligenesCECT5344completegenome	3198233	3199306	BN5_3073	5056.69	2140.38	7973.01	-3.72505	0.0306008	0.753723	7973.01	2140.38	-
P_pseudoalcaligenesCECT5344completegenome	2465524	2467299	BN5_2342	9013.44	3826.64	14200.2	-3.71088	0.030773	0.753723	14200.2	3826.64	-
P_pseudoalcaligenesCECT5344completegenome	47096	48571	BN5_0044	6666.05	2827.96	10504.1	-3.71439	0.0307882	0.753723	10504.1	2827.96	-
P_pseudoalcaligenesCECT5344completegenome	4429191	4429526	BN5_4277	927.771	386.27	1469.27	-3.80374	0.0309635	0.753894	1469.27	386.27	-
P_pseudoalcaligenesCECT5344completegenome	1397430	1397564	BN5_1313	49.9389	86.7886	13.0893	6.63051	0.0311748	0.754934	13.0893	86.7886	acd
P_pseudoalcaligenesCECT5344completegenome	1064609	1064860	BN5_0989	24.2501	45.2279	3.27232	13.8213	0.0313562	0.755246	3.27232	45.2279	-
P_pseudoalcaligenesCECT5344completegenome	1828166	1828241	BN5_1720	172.991	280.535	65.4464	4.28648	0.0316455	0.758139	65.4464	280.535	-
P_pseudoalcaligenesCECT5344completegenome	3060712	3061845	BN5_2933	353.137	562.292	143.982	3.90529	0.0321034	0.765017	143.982	562.292	glxK
P_pseudoalcaligenesCECT5344completegenome	3471977	3473404	BN5_3330	8885.32	3817.48	13953.2	-3.65508	0.0326551	0.774046	13953.2	3817.48	arcD3
P_pseudoalcaligenesCECT5344completegenome	2891076	2892140	BN5_2762	244.665	391.16	98.1696	3.98453	0.0343011	0.808784	98.1696	391.16	aroF3
P_pseudoalcaligenesCECT5344completegenome	1050467	1051126	BN5_0978	19502	30381.5	8622.56	3.52349	0.0345222	0.808815	8622.56	30381.5	pqiA2
P_pseudoalcaligenesCECT5344completegenome	3145852	3147105	BN5_3018	901.188	383.826	1418.55	-3.69582	0.0346635	0.808815	1418.55	383.826	glyA5
P_pseudoalcaligenesCECT5344completegenome	713030	713245	BN5_0659	2273.97	992.568	3555.38	-3.582	0.0365037	0.847341	3555.38	992.568	-
P_pseudoalcaligenesCECT5344completegenome	258692	259681	BN5_0256	28793.9	12693.1	44894.6	-3.53692	0.036782	0.8494	44894.6	12693.1	ccpA
P_pseudoalcaligenesCECT5344completegenome	3061900	3063267	BN5_2934	713.449	1116.03	310.87	3.59001	0.0376677	0.865392	310.87	1116.03	gntT
P_pseudoalcaligenesCECT5344completegenome	3455290	3456021	BN5_3317	646.255	278.09	1014.42	-3.64781	0.0379907	0.868358	1014.42	278.09	-
P_pseudoalcaligenesCECT5344completegenome	623341	624213	BN5_0574	910.53	1418.57	402.495	3.52443	0.0390961	0.885674	402.495	1418.57	-
P_pseudoalcaligenesCECT5344completegenome	174009	174431	BN5_0168	7175.11	3196.51	11153.7	-3.48934	0.0391436	0.885674	11153.7	3196.51	-
P_pseudoalcaligenesCECT5344completegenome	908579	908785	BN5_0844	109.991	179.078	40.904	4.378	0.0407032	0.912629	40.904	179.078	-
P_pseudoalcaligenesCECT5344completegenome	2903164	2903841	BN5_2774	20288.4	31317.8	9259.03	3.38241	0.0407424	0.912629	9259.03	31317.8	phoP
P_pseudoalcaligenesCECT5344completegenome	2660109	2662850	BN5_2542	2381.51	1065.3	3697.72	-3.47106	0.0410367	0.913974	3697.72	1065.3	acnA
P_pseudoalcaligenesCECT5344completegenome	3362448	3363755	BN5_3227	1818.96	812.268	2825.65	-3.47871	0.0412104	0.913974	2825.65	812.268	mukF
P_pseudoalcaligenesCECT5344completegenome	3350359	3350523	BN5_3217	115.264	44.0055	186.522	-4.23861	0.041434	0.914406	186.522	44.0055	-
P_pseudoalcaligenesCECT5344completegenome	970971	972647	BN5_0908	2256.96	3488.05	1025.87	3.40008	0.0417733	0.917374	1025.87	3488.05	recN
P_pseudoalcaligenesCECT5344completegenome	1625138	1626277	BN5_1533	464.073	201.692	726.455	-3.60181	0.0421019	0.920081	726.455	201.692	hmgA
P_pseudoalcaligenesCECT5344completegenome	68346	68450	BN5_0067	1831.31	823.88	2838.74	-3.44557	0.042695	0.928513	2838.74	823.88	-
P_pseudoalcaligenesCECT5344completegenome	3276341	3276562	BN5_3153	1590.18	716.311	2464.06	-3.43992	0.0432927	0.934512	2464.06	716.311	mgtE5
P_pseudoalcaligenesCECT5344completegenome	2378112	2379296	BN5_2250	777.527	345.932	1209.12	-3.49526	0.043388	0.934512	1209.12	345.932	-
P_pseudoalcaligenesCECT5344completegenome	2513821	2515248	BN5_2388	1458.78	661.305	2256.26	-3.41184	0.0448624	0.961643	2256.26	661.305	leuC
P_pseudoalcaligenesCECT5344completegenome	4336280	4337647	BN5_4197	198.797	314.15	83.4441	3.7648	0.0462239	0.98611	83.4441	314.15	glnA9
P_pseudoalcaligenesCECT5344completegenome	31199	32314	BN5_0029	220.189	93.5117	346.866	-3.70933	0.0465682	0.988746	346.866	93.5117	dprA
P_pseudoalcaligenesCECT5344completegenome	2024957	2026966	BN5_1900	2138.08	985.845	3290.32	-3.33756	0.0476866	1	3290.32	985.845	cysI3
P_pseudoalcaligenesCECT5344completegenome	132831	133604	BN5_0129	655.062	1009.07	301.053	3.3518	0.0496717	1	301.053	1009.07	glcC
P_pseudoalcaligenesCECT5344completegenome	4302064	4303029	BN5_4163	178.51	281.757	75.2633	3.74362	0.0496934	1	75.2633	281.757	ssuA3
P_pseudoalcaligenesCECT5344completegenome	3263375	3265864	BN5_3143	1075.83	497.506	1654.16	-3.3249	0.050392	1	1654.16	497.506	-
P_pseudoalcaligenesCECT5344completegenome	852258	852650	BN5_0785	3297.85	1543.25	5052.46	-3.27391	0.0504195	1	5052.46	1543.25	-
P_pseudoalcaligenesCECT5344completegenome	2434805	2436094	BN5_2311	1208.09	1850.06	566.111	3.26802	0.0508265	1	566.111	1850.06	puuB1
P_pseudoalcaligenesCECT5344completegenome	1599446	1599522	BN5_1504	1975.94	3019.27	932.611	3.23743	0.0509318	1	932.611	3019.27	-
P_pseudoalcaligenesCECT5344completegenome	4321995	4322576	BN5_4181	579.208	891.722	266.694	3.34362	0.0511642	1	266.694	891.722	-
P_pseudoalcaligenesCECT5344completegenome	4296269	4297108	BN5_4157	2176.19	3319.97	1032.42	3.21573	0.0520086	1	1032.42	3319.97	cysU1
P_pseudoalcaligenesCECT5344completegenome	4404557	4405279	BN5_4260	2634.26	1241.93	4026.59	-3.2422	0.052597	1	4026.59	1241.93	-
P_pseudoalcaligenesCECT5344completegenome	1417053	1418225	BN5_1329	681.174	1043.3	319.051	3.27	0.0541495	1	319.051	1043.3	mexC
P_pseudoalcaligenesCECT5344completegenome	2448904	2449098	BN5_2327	12941.7	6179.1	19704.3	-3.18886	0.0543985	1	19704.3	6179.1	rpmI
P_pseudoalcaligenesCECT5344completegenome	4429685	4431937	BN5_4278	655.098	305.594	1004.6	-3.28738	0.0552223	1	1004.6	305.594	-
P_pseudoalcaligenesCECT5344completegenome	2050823	2051587	BN5_1922	1339.33	2038.92	639.738	3.18712	0.0554307	1	639.738	2038.92	-
P_pseudoalcaligenesCECT5344completegenome	4665117	4666967	BN5_4492	2926.85	4443.33	1410.37	3.15047	0.0555659	1	1410.37	4443.33	glmS
P_pseudoalcaligenesCECT5344completegenome	2425462	2426265	BN5_2302	261.863	117.959	405.768	-3.4399	0.0567452	1	405.768	117.959	hmfE
P_pseudoalcaligenesCECT5344completegenome	1129010	1129639	BN5_1048	192.587	300.093	85.0803	3.52717	0.0585567	1	85.0803	300.093	ABC.FE.OM3
P_pseudoalcaligenesCECT5344completegenome	4365552	4365932	BN5_4220	620.452	295.203	945.7	-3.20355	0.0608587	1	945.7	295.203	tdcF5
P_pseudoalcaligenesCECT5344completegenome	4077013	4078419	BN5_3958	13069.6	6416.86	19722.3	-3.07351	0.0621121	1	19722.3	6416.86	glnA7
P_pseudoalcaligenesCECT5344completegenome	3351378	3352415	BN5_3219	914.37	441.277	1387.46	-3.1442	0.0623059	1	1387.46	441.277	-
P_pseudoalcaligenesCECT5344completegenome	768248	768868	BN5_0705	2167.49	1061.02	3273.96	-3.08566	0.0632259	1	3273.96	1061.02	ttgR1
P_pseudoalcaligenesCECT5344completegenome	3645226	3645534	BN5_3511	5540.67	2727.12	8354.23	-3.06339	0.0633887	1	8354.23	2727.12	-
P_pseudoalcaligenesCECT5344completegenome	3265854	3266927	BN5_3144	629.432	304.982	953.881	-3.12766	0.0659799	1	953.881	304.982	cheB3
P_pseudoalcaligenesCECT5344completegenome	1972473	1973819	BN5_1848	1442.12	711.422	2172.82	-3.05419	0.0667743	1	2172.82	711.422	nuoF
P_pseudoalcaligenesCECT5344completegenome	1112282	1112713	BN5_1033	124.787	195.58	53.9933	3.6223	0.0674071	1	53.9933	195.58	-
P_pseudoalcaligenesCECT5344completegenome	670510	675408	BN5_0616	928.249	455.946	1400.55	-3.07175	0.0674663	1	1400.55	455.946	-
P_pseudoalcaligenesCECT5344completegenome	3193521	3193922	BN5_3069	1207.96	596.519	1819.41	-3.05005	0.0678049	1	1819.41	596.519	-
P_pseudoalcaligenesCECT5344completegenome	3783061	3783582	BN5_3655	380.717	578.183	183.25	3.15516	0.068611	1	183.25	578.183	-
P_pseudoalcaligenesCECT5344completegenome	1088377	1089330	BN5_1010	69.3811	27.5034	111.259	-4.04527	0.0686482	1	111.259	27.5034	-
P_pseudoalcaligenesCECT5344completegenome	2423902	2425434	BN5_2301	389.962	187.634	592.29	-3.15661	0.0688429	1	592.29	187.634	hmfD
P_pseudoalcaligenesCECT5344completegenome	476746	477543	BN5_0447	2349.58	1181.43	3517.74	-2.97754	0.0714174	1	3517.74	1181.43	uspA1
P_pseudoalcaligenesCECT5344completegenome	4018197	4020002	BN5_3910	11170.7	16637.7	5703.65	2.91703	0.072354	1	5703.65	16637.7	-
P_pseudoalcaligenesCECT5344completegenome	2109543	2111195	BN5_1984	74.0106	118.57	29.4509	4.02604	0.0725105	1	29.4509	118.57	-
P_pseudoalcaligenesCECT5344completegenome	4584341	4584532	BN5_4412	308.836	468.781	148.891	3.14849	0.0728008	1	148.891	468.781	-
P_pseudoalcaligenesCECT5344completegenome	2901785	2903167	BN5_2773	3987.45	5939.52	2035.38	2.91813	0.0733368	1	2035.38	5939.52	phoQ
P_pseudoalcaligenesCECT5344completegenome	2307075	2308847	BN5_2179	28817.7	14710.7	42924.7	-2.91793	0.0743137	1	42924.7	14710.7	sdhA
P_pseudoalcaligenesCECT5344completegenome	2201927	2202460	BN5_2079	2530.57	3768.58	1292.57	2.91558	0.0745458	1	1292.57	3768.58	-
P_pseudoalcaligenesCECT5344completegenome	4506325	4506699	BN5_4343	932.666	1394.12	471.214	2.95857	0.0751247	1	471.214	1394.12	-
P_pseudoalcaligenesCECT5344completegenome	2513162	2513809	BN5_2387	903.914	454.723	1353.1	-2.97566	0.0753726	1	1353.1	454.723	leuD
P_pseudoalcaligenesCECT5344completegenome	4581457	4582131	BN5_4410	433.542	652.748	214.337	3.04543	0.075479	1	214.337	652.748	cusR
P_pseudoalcaligenesCECT5344completegenome	753883	755046	BN5_0693	3609.59	5363.78	1855.41	2.89089	0.0760708	1	1855.41	5363.78	speC
P_pseudoalcaligenesCECT5344completegenome	2423396	2423902	BN5_2300	78.6761	33.0041	124.348	-3.76766	0.0760747	1	124.348	33.0041	hmfC
P_pseudoalcaligenesCECT5344completegenome	2363027	2363293	BN5_2236	137.827	62.9523	212.701	-3.37876	0.0760797	1	212.701	62.9523	-
P_pseudoalcaligenesCECT5344completegenome	1932747	1934210	BN5_1820	4090.43	2092.71	6088.15	-2.90922	0.0763036	1	6088.15	2092.71	-
P_pseudoalcaligenesCECT5344completegenome	1396427	1397254	BN5_1312	114.594	178.467	50.721	3.5186	0.0774492	1	50.721	178.467	-
P_pseudoalcaligenesCECT5344completegenome	2194437	2195129	BN5_2072	155.788	239.585	71.991	3.32799	0.0778815	1	71.991	239.585	-
P_pseudoalcaligenesCECT5344completegenome	3446469	3447125	BN5_3308	395.512	594.685	196.339	3.02887	0.0783408	1	196.339	594.685	scoB
P_pseudoalcaligenesCECT5344completegenome	1412498	1413898	BN5_1327	460.976	691.253	230.699	2.99635	0.0789208	1	230.699	691.253	oprJ
P_pseudoalcaligenesCECT5344completegenome	3358958	3361774	BN5_3225	3162.91	1630.04	4695.78	-2.88078	0.079343	1	4695.78	1630.04	mukB
P_pseudoalcaligenesCECT5344completegenome	3564597	3566324	BN5_3434	826.056	421.719	1230.39	-2.91756	0.0811544	1	1230.39	421.719	-
P_pseudoalcaligenesCECT5344completegenome	3172502	3173422	BN5_3047	3789.62	1965.58	5613.66	-2.85599	0.0813977	1	5613.66	1965.58	rdgC
P_pseudoalcaligenesCECT5344completegenome	651770	652768	BN5_0601	500.378	253.032	747.725	-2.95507	0.0822419	1	747.725	253.032	dusB
P_pseudoalcaligenesCECT5344completegenome	2071238	2072002	BN5_1941	29.1491	50.1174	8.1808	6.12622	0.0825433	1	8.1808	50.1174	-
P_pseudoalcaligenesCECT5344completegenome	3497937	3498464	BN5_3358	175.572	267.7	83.4441	3.20813	0.0828731	1	83.4441	267.7	-
P_pseudoalcaligenesCECT5344completegenome	3214350	3215417	BN5_3092	2495.48	1303.05	3687.9	-2.83021	0.0847781	1	3687.9	1303.05	-
P_pseudoalcaligenesCECT5344completegenome	46295	47038	BN5_0043	1266.03	657.026	1875.04	-2.85383	0.0847806	1	1875.04	657.026	-
P_pseudoalcaligenesCECT5344completegenome	219340	219789	BN5_0217	376.043	562.292	189.795	2.96264	0.0853293	1	189.795	562.292	-
P_pseudoalcaligenesCECT5344completegenome	535670	537553	BN5_0495	1696.71	886.833	2506.6	-2.82646	0.0863155	1	2506.6	886.833	thiC
P_pseudoalcaligenesCECT5344completegenome	2233169	2233258	BN5_2109	3228.02	1694.82	4761.22	-2.80928	0.0863557	1	4761.22	1694.82	-
P_pseudoalcaligenesCECT5344completegenome	354325	354720	BN5_0336	1215.66	633.19	1798.14	-2.83981	0.0863847	1	1798.14	633.19	-
P_pseudoalcaligenesCECT5344completegenome	4168346	4168693	BN5_4041	1815.75	2677.61	953.881	2.80707	0.0865672	1	953.881	2677.61	ygiW
P_pseudoalcaligenesCECT5344completegenome	1191095	1192198	BN5_1110	402.353	600.186	204.52	2.93461	0.0869042	1	204.52	600.186	-
P_pseudoalcaligenesCECT5344completegenome	2604746	2605558	BN5_2486	78.4692	34.2265	122.712	-3.58529	0.0872474	1	122.712	34.2265	-
P_pseudoalcaligenesCECT5344completegenome	444739	444951	BN5_0422	6435.48	3397.59	9473.36	-2.78826	0.0875896	1	9473.36	3397.59	rpmE
P_pseudoalcaligenesCECT5344completegenome	1864625	1865137	BN5_1758	1873.23	984.623	2761.84	-2.80497	0.0881968	1	2761.84	984.623	-
P_pseudoalcaligenesCECT5344completegenome	2221567	2223027	BN5_2098	560.713	831.826	289.6	2.87232	0.0884096	1	289.6	831.826	CzcB
P_pseudoalcaligenesCECT5344completegenome	4570287	4570499	BN5_4402	131.794	62.3411	201.248	-3.22817	0.0888417	1	201.248	62.3411	-
P_pseudoalcaligenesCECT5344completegenome	3361771	3362451	BN5_3226	2027.88	1071.41	2984.36	-2.78544	0.090016	1	2984.36	1071.41	mukE
P_pseudoalcaligenesCECT5344completegenome	1602222	1603664	BN5_1507	5575.91	8178.91	2972.9	2.75115	0.0901037	1	2972.9	8178.91	mgtE1
P_pseudoalcaligenesCECT5344completegenome	4366910	4367527	BN5_4222	218.403	328.819	107.987	3.045	0.0901501	1	107.987	328.819	rhtB3
P_pseudoalcaligenesCECT5344completegenome	1383944	1385866	BN5_1303	3063.38	4492.23	1634.52	2.74834	0.0915396	1	1634.52	4492.23	mcp3
P_pseudoalcaligenesCECT5344completegenome	1627435	1628085	BN5_1535	135.471	64.7859	206.156	-3.18212	0.0915759	1	206.156	64.7859	maiA
P_pseudoalcaligenesCECT5344completegenome	3523844	3524512	BN5_3392	81.0222	36.06	125.984	-3.49374	0.0916792	1	125.984	36.06	-
P_pseudoalcaligenesCECT5344completegenome	1968702	1969694	BN5_1846	1108.69	586.129	1631.25	-2.78309	0.092852	1	1631.25	586.129	nuoH
P_pseudoalcaligenesCECT5344completegenome	2250127	2250870	BN5_2126	207.697	312.317	103.078	3.0299	0.0931332	1	103.078	312.317	cobA
P_pseudoalcaligenesCECT5344completegenome	1129712	1129960	BN5_1049	112.662	172.966	52.3571	3.30358	0.0940332	1	52.3571	172.966	ABC.FE.OM5
P_pseudoalcaligenesCECT5344completegenome	68447	68836	BN5_0068	3632.17	1948.47	5315.88	-2.72824	0.0949875	1	5315.88	1948.47	-
P_pseudoalcaligenesCECT5344completegenome	1969691	1972414	BN5_1847	2383.04	1276.16	3489.93	-2.73471	0.0951842	1	3489.93	1276.16	nuoG
P_pseudoalcaligenesCECT5344completegenome	1962271	1963755	BN5_1840	705.587	372.213	1038.96	-2.79131	0.0952	1	1038.96	372.213	nuoN
P_pseudoalcaligenesCECT5344completegenome	4331332	4331856	BN5_4193	142.845	216.971	68.7187	3.15739	0.0952181	1	68.7187	216.971	-
P_pseudoalcaligenesCECT5344completegenome	3460993	3461562	BN5_3321	176.229	87.3998	265.058	-3.03271	0.0957292	1	265.058	87.3998	-
P_pseudoalcaligenesCECT5344completegenome	2909642	2910238	BN5_2781	3144.17	1697.27	4591.06	-2.70497	0.0979963	1	4591.06	1697.27	napC
P_pseudoalcaligenesCECT5344completegenome	662106	663710	BN5_0609	1198.47	642.969	1753.96	-2.72791	0.0986816	1	1753.96	642.969	-
P_pseudoalcaligenesCECT5344completegenome	2786322	2787503	BN5_2669	2871.71	1559.75	4183.66	-2.68226	0.100949	1	4183.66	1559.75	flgJ
P_pseudoalcaligenesCECT5344completegenome	497372	497905	BN5_0462	1176.8	635.635	1717.97	-2.70276	0.101793	1	1717.97	635.635	-
P_pseudoalcaligenesCECT5344completegenome	905526	906872	BN5_0842	2190.87	3187.34	1194.4	2.66858	0.102462	1	1194.4	3187.34	-
P_pseudoalcaligenesCECT5344completegenome	2646072	2646371	BN5_2525	856.554	461.446	1251.66	-2.71248	0.102716	1	1251.66	461.446	-
P_pseudoalcaligenesCECT5344completegenome	3482184	3482993	BN5_3342	4019.76	5835.62	2203.91	2.64785	0.103564	1	2203.91	5835.62	-
P_pseudoalcaligenesCECT5344completegenome	2419588	2422590	BN5_2298	218.209	112.458	323.96	-2.8807	0.104842	1	323.96	112.458	hmfA
P_pseudoalcaligenesCECT5344completegenome	4453468	4454487	BN5_4294	2000.23	1094.64	2905.82	-2.6546	0.105458	1	2905.82	1094.64	-
P_pseudoalcaligenesCECT5344completegenome	3085175	3085369	BN5_2960	335.272	493.839	176.705	2.79471	0.105867	1	176.705	493.839	-
P_pseudoalcaligenesCECT5344completegenome	2098061	2098339	BN5_1972	219.635	326.374	112.895	2.89095	0.105916	1	112.895	326.374	-
P_pseudoalcaligenesCECT5344completegenome	396473	397678	BN5_0377	3831.64	5552.64	2110.65	2.63078	0.105992	1	2110.65	5552.64	proV
P_pseudoalcaligenesCECT5344completegenome	1476466	1478613	BN5_1379	15667.2	22672.6	8661.83	2.61753	0.106222	1	8661.83	22672.6	fadB
P_pseudoalcaligenesCECT5344completegenome	222864	223418	BN5_0221	183.842	274.423	93.2611	2.94252	0.106343	1	93.2611	274.423	dedA
P_pseudoalcaligenesCECT5344completegenome	2209161	2209955	BN5_2086	1370.51	1990.03	750.997	2.64984	0.107161	1	750.997	1990.03	-
P_pseudoalcaligenesCECT5344completegenome	2996466	2996729	BN5_2869	103.08	157.075	49.0848	3.20008	0.108069	1	49.0848	157.075	tse
P_pseudoalcaligenesCECT5344completegenome	4454490	4455053	BN5_4295	477.975	257.31	698.64	-2.71517	0.108483	1	698.64	257.31	-
P_pseudoalcaligenesCECT5344completegenome	2209952	2210788	BN5_2087	4558.64	6591.04	2526.23	2.60904	0.108697	1	2526.23	6591.04	-
P_pseudoalcaligenesCECT5344completegenome	1636036	1636584	BN5_1544	114.603	173.577	55.6294	3.12024	0.109614	1	55.6294	173.577	-
P_pseudoalcaligenesCECT5344completegenome	1778323	1780005	BN5_1682	88274.3	49152.3	127396	-2.59187	0.110397	1	127396	49152.3	rpsA
P_pseudoalcaligenesCECT5344completegenome	2909145	2909630	BN5_2780	2397.15	1330.55	3463.75	-2.60324	0.11171	1	3463.75	1330.55	napB
P_pseudoalcaligenesCECT5344completegenome	3495883	3496683	BN5_3356	499.763	727.924	271.603	2.68011	0.113149	1	271.603	727.924	-
P_pseudoalcaligenesCECT5344completegenome	2069007	2069954	BN5_1938	60.1507	94.1228	26.1786	3.59542	0.114711	1	26.1786	94.1228	-
P_pseudoalcaligenesCECT5344completegenome	3445759	3446457	BN5_3307	486.613	706.532	266.694	2.64922	0.117902	1	266.694	706.532	scoA
P_pseudoalcaligenesCECT5344completegenome	3453400	3454185	BN5_3315	16831.3	9506.41	24156.3	-2.54105	0.118016	1	24156.3	9506.41	-
P_pseudoalcaligenesCECT5344completegenome	1963775	1965304	BN5_1841	869.803	484.672	1254.93	-2.58925	0.118864	1	1254.93	484.672	nuoM
P_pseudoalcaligenesCECT5344completegenome	1506987	1507310	BN5_1409	2400.58	1353.78	3447.39	-2.54649	0.119825	1	3447.39	1353.78	fdxA
P_pseudoalcaligenesCECT5344completegenome	4606946	4607947	BN5_4428	141.12	210.248	71.991	2.92048	0.120258	1	71.991	210.248	-
P_pseudoalcaligenesCECT5344completegenome	1080351	1082252	BN5_1004	364.755	529.899	199.611	2.65465	0.122623	1	199.611	529.899	-
P_pseudoalcaligenesCECT5344completegenome	2690833	2691663	BN5_2569	251.092	135.684	366.5	-2.70114	0.12276	1	366.5	135.684	xdhC
P_pseudoalcaligenesCECT5344completegenome	3935186	3935527	BN5_3814	38.2277	61.7299	14.7254	4.19206	0.12276	1	14.7254	61.7299	-
P_pseudoalcaligenesCECT5344completegenome	960955	962667	BN5_0898	510.991	738.925	283.056	2.61053	0.122781	1	283.056	738.925	dld
P_pseudoalcaligenesCECT5344completegenome	3017210	3017326	BN5_2886	25646.1	14627.5	36664.7	-2.50655	0.123107	1	36664.7	14627.5	-
P_pseudoalcaligenesCECT5344completegenome	604032	604946	BN5_0550	160.292	237.141	83.4441	2.84191	0.12384	1	83.4441	237.141	glpQ1
P_pseudoalcaligenesCECT5344completegenome	3178671	3180506	BN5_3053	772.36	1111.14	433.582	2.56269	0.124622	1	433.582	1111.14	-
P_pseudoalcaligenesCECT5344completegenome	1861515	1864130	BN5_1757	24385.2	13964.4	34806	-2.49248	0.125335	1	34806	13964.4	acnB
P_pseudoalcaligenesCECT5344completegenome	651453	651773	BN5_0600	641.392	359.989	922.794	-2.56339	0.125582	1	922.794	359.989	fis
P_pseudoalcaligenesCECT5344completegenome	2471645	2473507	BN5_2348	12307.4	7050.66	17564.2	-2.49114	0.125852	1	17564.2	7050.66	-
P_pseudoalcaligenesCECT5344completegenome	2403828	2405147	BN5_2276	1008.09	571.46	1444.73	-2.52814	0.126835	1	1444.73	571.46	-
P_pseudoalcaligenesCECT5344completegenome	1667686	1668318	BN5_1580	3311.9	1895.29	4728.5	-2.49487	0.126925	1	4728.5	1895.29	-
P_pseudoalcaligenesCECT5344completegenome	4595348	4596646	BN5_4420	99.1072	149.13	49.0848	3.03821	0.127098	1	49.0848	149.13	-
P_pseudoalcaligenesCECT5344completegenome	1407106	1407423	BN5_1322	158.764	234.085	83.4441	2.80529	0.129012	1	83.4441	234.085	dctP3
P_pseudoalcaligenesCECT5344completegenome	632531	633454	BN5_0586	25.482	42.7831	8.1808	5.2297	0.129048	1	8.1808	42.7831	-
P_pseudoalcaligenesCECT5344completegenome	949141	949797	BN5_0888	1852.83	1061.63	2644.03	-2.49054	0.129413	1	2644.03	1061.63	-
P_pseudoalcaligenesCECT5344completegenome	3615108	3616319	BN5_3480	33637.5	19417.4	47857.7	-2.46468	0.129751	1	47857.7	19417.4	-
P_pseudoalcaligenesCECT5344completegenome	72138	72728	BN5_0071	226.682	330.652	122.712	2.69454	0.130032	1	122.712	330.652	-
P_pseudoalcaligenesCECT5344completegenome	1039848	1040282	BN5_0969	918.812	523.787	1313.84	-2.50834	0.130664	1	1313.84	523.787	-
P_pseudoalcaligenesCECT5344completegenome	1965320	1967170	BN5_1842	1506.55	864.83	2148.28	-2.48405	0.131405	1	2148.28	864.83	nuoL
P_pseudoalcaligenesCECT5344completegenome	2232199	2232507	BN5_2107	72.1865	110.014	34.3594	3.20186	0.133566	1	34.3594	110.014	-
P_pseudoalcaligenesCECT5344completegenome	718521	718955	BN5_0665	7545.83	4389.55	10702.1	-2.43809	0.135028	1	10702.1	4389.55	pilA
P_pseudoalcaligenesCECT5344completegenome	3467639	3471574	BN5_3329	15029.9	8776.65	21283.2	-2.42498	0.136786	1	21283.2	8776.65	putA
P_pseudoalcaligenesCECT5344completegenome	4340093	4341169	BN5_4199	479.289	686.974	271.603	2.52934	0.136798	1	271.603	686.974	yjlD
P_pseudoalcaligenesCECT5344completegenome	2095476	2096318	BN5_1969	99.9253	149.13	50.721	2.9402	0.138059	1	50.721	149.13	-
P_pseudoalcaligenesCECT5344completegenome	1896919	1897305	BN5_1782	11.8195	22.0027	1.63616	13.4478	0.138747	1	1.63616	22.0027	-
P_pseudoalcaligenesCECT5344completegenome	1967472	1967981	BN5_1844	394.085	223.695	564.475	-2.52342	0.138909	1	564.475	223.695	nuoJ
P_pseudoalcaligenesCECT5344completegenome	3117733	3118593	BN5_2992	181.101	264.033	98.1696	2.68956	0.139397	1	98.1696	264.033	-
P_pseudoalcaligenesCECT5344completegenome	852734	852952	BN5_0786	1641.26	955.897	2326.62	-2.43396	0.139459	1	2326.62	955.897	-
P_pseudoalcaligenesCECT5344completegenome	1256465	1256758	BN5_1169	3026.96	4286.87	1767.05	2.426	0.139528	1	1767.05	4286.87	-
P_pseudoalcaligenesCECT5344completegenome	4010390	4012063	BN5_3902	1201.43	697.976	1704.88	-2.4426	0.139681	1	1704.88	697.976	hutU
P_pseudoalcaligenesCECT5344completegenome	1874380	1874559	BN5_1767	403.685	229.806	577.564	-2.51326	0.140125	1	577.564	229.806	-
P_pseudoalcaligenesCECT5344completegenome	2314942	2315223	BN5_2188	463.132	265.255	661.009	-2.49197	0.14131	1	661.009	265.255	-
P_pseudoalcaligenesCECT5344completegenome	3789762	3790682	BN5_3663	3031.93	1780.39	4283.47	-2.40592	0.142255	1	4283.47	1780.39	-
P_pseudoalcaligenesCECT5344completegenome	908962	909429	BN5_0845	70.9642	107.569	34.3594	3.1307	0.142637	1	34.3594	107.569	nhoA
P_pseudoalcaligenesCECT5344completegenome	3780083	3780667	BN5_3652	192.247	106.347	278.147	-2.61548	0.143195	1	278.147	106.347	-
P_pseudoalcaligenesCECT5344completegenome	3483462	3483803	BN5_3343	926.55	540.901	1312.2	-2.42595	0.144534	1	1312.2	540.901	-
P_pseudoalcaligenesCECT5344completegenome	3452198	3453316	BN5_3314	1583.43	930.227	2236.63	-2.40439	0.14492	1	2236.63	930.227	-
P_pseudoalcaligenesCECT5344completegenome	1974313	1976094	BN5_1850	1481.18	869.719	2092.65	-2.40612	0.14495	1	2092.65	869.719	nuoC
P_pseudoalcaligenesCECT5344completegenome	4405295	4406884	BN5_4261	2157.26	1271.27	3043.26	-2.39387	0.145518	1	3043.26	1271.27	-
P_pseudoalcaligenesCECT5344completegenome	917692	918003	BN5_0855	5099.17	3015.6	7182.74	-2.38186	0.145607	1	7182.74	3015.6	rplU
P_pseudoalcaligenesCECT5344completegenome	3229074	3230558	BN5_3106	14544.3	8629.96	20458.5	-2.37064	0.146687	1	20458.5	8629.96	putP
P_pseudoalcaligenesCECT5344completegenome	211383	211856	BN5_0207	2357.75	1399.01	3316.5	-2.37061	0.149567	1	3316.5	1399.01	algQ
P_pseudoalcaligenesCECT5344completegenome	382127	382306	BN5_0364	55.8724	85.5662	26.1786	3.26856	0.151218	1	26.1786	85.5662	-
P_pseudoalcaligenesCECT5344completegenome	1756303	1757827	BN5_1662	16.3521	4.8895	27.8147	-5.68866	0.151726	1	27.8147	4.8895	-
P_pseudoalcaligenesCECT5344completegenome	3135885	3137528	BN5_3010	1273.23	1793.83	752.633	2.38341	0.151967	1	752.633	1793.83	mcp5
P_pseudoalcaligenesCECT5344completegenome	3081881	3082378	BN5_2954	831.137	490.783	1171.49	-2.38698	0.152686	1	1171.49	490.783	-
P_pseudoalcaligenesCECT5344completegenome	1089263	1089862	BN5_1011	115.433	62.3411	168.524	-2.70326	0.152852	1	168.524	62.3411	-
P_pseudoalcaligenesCECT5344completegenome	2537558	2538079	BN5_2414	100.132	147.907	52.3571	2.82497	0.153077	1	52.3571	147.907	-
P_pseudoalcaligenesCECT5344completegenome	4664147	4664974	BN5_4491	1407.65	1980.86	834.441	2.37387	0.153185	1	834.441	1980.86	tnsA
P_pseudoalcaligenesCECT5344completegenome	2584000	2584164	BN5_2461	203.07	114.903	291.236	-2.53462	0.154223	1	291.236	114.903	-
P_pseudoalcaligenesCECT5344completegenome	4324229	4325047	BN5_4184	105.435	155.242	55.6294	2.79064	0.15433	1	55.6294	155.242	cysU3
P_pseudoalcaligenesCECT5344completegenome	72721	73998	BN5_0072	594.442	840.383	348.502	2.41141	0.154696	1	348.502	840.383	-
P_pseudoalcaligenesCECT5344completegenome	51044	52258	BN5_0047	850.949	504.23	1197.67	-2.37525	0.154704	1	1197.67	504.23	trpB
P_pseudoalcaligenesCECT5344completegenome	80971	81099	BN5_0080	548.305	322.707	773.904	-2.39816	0.155457	1	773.904	322.707	-
P_pseudoalcaligenesCECT5344completegenome	2217943	2218275	BN5_2096	2743.12	3846.81	1639.43	2.34643	0.155554	1	1639.43	3846.81	-
P_pseudoalcaligenesCECT5344completegenome	2579406	2579849	BN5_2455	1082.09	644.191	1519.99	-2.35954	0.15574	1	1519.99	644.191	-
P_pseudoalcaligenesCECT5344completegenome	2146750	2146863	BN5_2027	100.519	53.7845	147.254	-2.73786	0.155907	1	147.254	53.7845	-
P_pseudoalcaligenesCECT5344completegenome	4396841	4398277	BN5_4252	1189.24	709.588	1668.88	-2.3519	0.156568	1	1668.88	709.588	pntB
P_pseudoalcaligenesCECT5344completegenome	492256	492909	BN5_0458	159.691	231.029	88.3526	2.61485	0.156988	1	88.3526	231.029	msrA1
P_pseudoalcaligenesCECT5344completegenome	3081088	3081717	BN5_2953	3581.46	2156.27	5006.65	-2.3219	0.15798	1	5006.65	2156.27	-
P_pseudoalcaligenesCECT5344completegenome	3299692	3301617	BN5_3172	1749.68	1050.02	2449.33	-2.33265	0.158213	1	2449.33	1050.02	hsdM1
P_pseudoalcaligenesCECT5344completegenome	947425	947616	BN5_0885	51.7972	25.0587	78.5357	-3.13407	0.158219	1	78.5357	25.0587	oruR3
P_pseudoalcaligenesCECT5344completegenome	3188541	3189320	BN5_3063	3071.22	4298.48	1843.95	2.33112	0.158416	1	1843.95	4298.48	fpr
P_pseudoalcaligenesCECT5344completegenome	4248315	4248650	BN5_4117	17.7339	30.5594	4.90848	6.22583	0.158806	1	4.90848	30.5594	-
P_pseudoalcaligenesCECT5344completegenome	3569221	3570234	BN5_3438	969.527	579.406	1359.65	-2.34663	0.159161	1	1359.65	579.406	-
P_pseudoalcaligenesCECT5344completegenome	2265507	2266394	BN5_2139	1320.78	1851.29	790.265	2.34261	0.160111	1	790.265	1851.29	prpB
P_pseudoalcaligenesCECT5344completegenome	996971	997363	BN5_0931	2928.24	4094.34	1762.14	2.3235	0.160208	1	1762.14	4094.34	rbfA
P_pseudoalcaligenesCECT5344completegenome	2329531	2330229	BN5_2204	1963.17	2746.68	1179.67	2.32834	0.160787	1	1179.67	2746.68	-
P_pseudoalcaligenesCECT5344completegenome	4297433	4298449	BN5_4158	8915.63	12440.1	5391.15	2.30751	0.161464	1	5391.15	12440.1	cysP1
P_pseudoalcaligenesCECT5344completegenome	3286794	3287582	BN5_3164	60.2589	91.0669	29.4509	3.09216	0.162871	1	29.4509	91.0669	-
P_pseudoalcaligenesCECT5344completegenome	2975988	2976197	BN5_2848	330.026	193.746	466.306	-2.40678	0.163165	1	466.306	193.746	cspA1
P_pseudoalcaligenesCECT5344completegenome	1257778	1258488	BN5_1172	3551.59	4954.9	2148.28	2.30645	0.163356	1	2148.28	4954.9	-
P_pseudoalcaligenesCECT5344completegenome	4414497	4417478	BN5_4267	6069.93	3698.91	8440.95	-2.28201	0.165375	1	8440.95	3698.91	srfB
P_pseudoalcaligenesCECT5344completegenome	1372372	1373133	BN5_1293	534.282	751.149	317.415	2.36646	0.16558	1	317.415	751.149	rstA
P_pseudoalcaligenesCECT5344completegenome	2280134	2280406	BN5_2155	993.007	600.186	1385.83	-2.309	0.16668	1	1385.83	600.186	-
P_pseudoalcaligenesCECT5344completegenome	1761755	1762114	BN5_1667	54.3444	82.5103	26.1786	3.15183	0.167088	1	26.1786	82.5103	-
P_pseudoalcaligenesCECT5344completegenome	3116787	3117488	BN5_2991	1144.17	693.086	1595.26	-2.30167	0.167126	1	1595.26	693.086	livF
P_pseudoalcaligenesCECT5344completegenome	4485922	4486590	BN5_4325	621.175	870.942	371.408	2.34497	0.167698	1	371.408	870.942	metI
P_pseudoalcaligenesCECT5344completegenome	4403920	4404411	BN5_4259	1305.55	793.321	1817.77	-2.29135	0.16843	1	1817.77	793.321	-
P_pseudoalcaligenesCECT5344completegenome	1828043	1828118	BN5_1719	97.6875	143.018	52.3571	2.73158	0.16868	1	52.3571	143.018	-
P_pseudoalcaligenesCECT5344completegenome	195898	196935	BN5_0190	188.76	269.534	107.987	2.49599	0.170126	1	107.987	269.534	araC1
P_pseudoalcaligenesCECT5344completegenome	4506872	4507267	BN5_4344	370.6	521.954	219.245	2.38068	0.170221	1	219.245	521.954	-
P_pseudoalcaligenesCECT5344completegenome	2142536	2144218	BN5_2024	6402.43	8887.89	3916.97	2.26907	0.170613	1	3916.97	8887.89	deaD
P_pseudoalcaligenesCECT5344completegenome	100351	101301	BN5_0102	4338.73	2662.94	6014.52	-2.2586	0.171065	1	6014.52	2662.94	thrB
P_pseudoalcaligenesCECT5344completegenome	4298766	4298981	BN5_4159	239.141	339.209	139.074	2.43906	0.171572	1	139.074	339.209	ssuF
P_pseudoalcaligenesCECT5344completegenome	367329	367514	BN5_0347	525.615	316.595	734.636	-2.32043	0.171603	1	734.636	316.595	-
P_pseudoalcaligenesCECT5344completegenome	4420520	4421260	BN5_4271	537.463	323.929	750.997	-2.3184	0.17169	1	750.997	323.929	-
P_pseudoalcaligenesCECT5344completegenome	1282466	1283989	BN5_1202	6333.37	3896.93	8769.82	-2.25044	0.17227	1	8769.82	3896.93	fumB
P_pseudoalcaligenesCECT5344completegenome	264191	265570	BN5_0261	4521.62	6273.23	2770.02	2.26469	0.172289	1	2770.02	6273.23	glnA1
P_pseudoalcaligenesCECT5344completegenome	2370515	2371465	BN5_2245	463.31	278.701	647.919	-2.32478	0.172756	1	647.919	278.701	-
P_pseudoalcaligenesCECT5344completegenome	3343163	3346624	BN5_3212	1524.21	934.505	2113.92	-2.26207	0.173922	1	2113.92	934.505	recC3
P_pseudoalcaligenesCECT5344completegenome	1973816	1974310	BN5_1849	580.971	352.044	809.899	-2.30056	0.17436	1	809.899	352.044	nuoE
P_pseudoalcaligenesCECT5344completegenome	1805772	1806218	BN5_1697	4103.08	2530.32	5675.84	-2.24313	0.174667	1	5675.84	2530.32	-
P_pseudoalcaligenesCECT5344completegenome	1183717	1184364	BN5_1101	3968.76	2451.47	5486.04	-2.23786	0.175947	1	5486.04	2451.47	adk
P_pseudoalcaligenesCECT5344completegenome	3494636	3495883	BN5_3355	2020.03	2799.85	1240.21	2.25756	0.176713	1	1240.21	2799.85	-
P_pseudoalcaligenesCECT5344completegenome	4231193	4232371	BN5_4102	38122.5	23657.2	52587.8	-2.22291	0.177451	1	52587.8	23657.2	phbR
P_pseudoalcaligenesCECT5344completegenome	3481680	3482153	BN5_3341	287.078	403.995	170.161	2.3742	0.178749	1	170.161	403.995	-
P_pseudoalcaligenesCECT5344completegenome	2111188	2111445	BN5_1985	10.5971	19.558	1.63616	11.9536	0.179488	1	1.63616	19.558	-
P_pseudoalcaligenesCECT5344completegenome	1366997	1368247	BN5_1290	8531.27	5305.11	11757.4	-2.21625	0.179814	1	11757.4	5305.11	nrdB
P_pseudoalcaligenesCECT5344completegenome	3248094	3249383	BN5_3126	1661.25	2299.9	1022.6	2.24907	0.179825	1	1022.6	2299.9	-
P_pseudoalcaligenesCECT5344completegenome	4396524	4396838	BN5_4251	479.85	292.148	667.553	-2.28499	0.180747	1	667.553	292.148	pntA3
P_pseudoalcaligenesCECT5344completegenome	2862589	2864598	BN5_2736	9724.66	13411.9	6037.43	2.22146	0.181579	1	6037.43	13411.9	-
P_pseudoalcaligenesCECT5344completegenome	3296531	3298372	BN5_3170	4513.62	2811.46	6215.77	-2.21087	0.182008	1	6215.77	2811.46	mcrB
P_pseudoalcaligenesCECT5344completegenome	3535017	3536126	BN5_3405	275.249	386.882	163.616	2.36457	0.182188	1	163.616	386.882	-
P_pseudoalcaligenesCECT5344completegenome	1421729	1422274	BN5_1335	1340.3	1854.34	826.261	2.24426	0.182439	1	826.261	1854.34	-
P_pseudoalcaligenesCECT5344completegenome	2720851	2721846	BN5_2597	1663.09	2298.68	1027.51	2.23714	0.182737	1	1027.51	2298.68	moaA3
P_pseudoalcaligenesCECT5344completegenome	4346062	4346298	BN5_4203	7492.29	4686.58	10298	-2.19733	0.184497	1	10298	4686.58	rpmB
P_pseudoalcaligenesCECT5344completegenome	3496670	3497944	BN5_3357	1045.36	1446.07	644.647	2.2432	0.184802	1	644.647	1446.07	-
P_pseudoalcaligenesCECT5344completegenome	4054099	4055397	BN5_3941	706.963	980.344	433.582	2.26103	0.184981	1	433.582	980.344	-
P_pseudoalcaligenesCECT5344completegenome	2408323	2409636	BN5_2279	515.227	716.311	314.143	2.28021	0.185512	1	314.143	716.311	-
P_pseudoalcaligenesCECT5344completegenome	1256824	1257195	BN5_1170	2891.95	3982.5	1801.41	2.21076	0.186764	1	1801.41	3982.5	folX
P_pseudoalcaligenesCECT5344completegenome	2470935	2471354	BN5_2347	8335.28	5230.54	11440	-2.18716	0.186871	1	11440	5230.54	-
P_pseudoalcaligenesCECT5344completegenome	2159903	2160130	BN5_2038	286.673	401.55	171.797	2.33735	0.186889	1	171.797	401.55	-
P_pseudoalcaligenesCECT5344completegenome	3759543	3760319	BN5_3628	135.955	78.8432	193.067	-2.44875	0.187053	1	193.067	78.8432	-
P_pseudoalcaligenesCECT5344completegenome	4183513	4183773	BN5_4056	401.814	245.697	557.93	-2.2708	0.18726	1	557.93	245.697	grxC
P_pseudoalcaligenesCECT5344completegenome	379135	379416	BN5_0359	112.259	64.1747	160.344	-2.49855	0.188425	1	160.344	64.1747	-
P_pseudoalcaligenesCECT5344completegenome	1427380	1428813	BN5_1342	213.578	127.738	299.417	-2.34399	0.188568	1	299.417	127.738	ccoN1
P_pseudoalcaligenesCECT5344completegenome	3224352	3227450	BN5_3103	484.542	298.259	670.825	-2.24913	0.188734	1	670.825	298.259	-
P_pseudoalcaligenesCECT5344completegenome	3288813	3292067	BN5_3166	2768.9	1736.99	3800.8	-2.18815	0.188764	1	3800.8	1736.99	-
P_pseudoalcaligenesCECT5344completegenome	4123353	4123691	BN5_4004	1375.36	859.329	1891.4	-2.20102	0.188811	1	1891.4	859.329	-
P_pseudoalcaligenesCECT5344completegenome	1492646	1494112	BN5_1393	17734.3	11170.1	24298.6	-2.17533	0.189249	1	24298.6	11170.1	gap
P_pseudoalcaligenesCECT5344completegenome	2815307	2815963	BN5_2696	267.501	374.658	160.344	2.33659	0.18936	1	160.344	374.658	tetR11
P_pseudoalcaligenesCECT5344completegenome	36412	37983	BN5_0035	480.048	295.815	664.281	-2.2456	0.189722	1	664.281	295.815	sulP1
P_pseudoalcaligenesCECT5344completegenome	1709286	1709774	BN5_1627	586.472	363.045	809.899	-2.23085	0.190025	1	809.899	363.045	cysK1
P_pseudoalcaligenesCECT5344completegenome	4466545	4466679	BN5_4308	222.728	312.928	132.529	2.3612	0.190673	1	132.529	312.928	-
P_pseudoalcaligenesCECT5344completegenome	3487633	3488535	BN5_3347	1701.66	2341.46	1061.87	2.20504	0.190705	1	1061.87	2341.46	-
P_pseudoalcaligenesCECT5344completegenome	4651675	4652583	BN5_4482	151.785	89.2333	214.337	-2.40198	0.1908	1	214.337	89.2333	tniB
P_pseudoalcaligenesCECT5344completegenome	1838672	1838748	BN5_1731	229.408	138.128	320.687	-2.32166	0.190885	1	320.687	138.128	-
P_pseudoalcaligenesCECT5344completegenome	1383131	1383802	BN5_1302	377.606	231.64	523.571	-2.26028	0.190988	1	523.571	231.64	eda
P_pseudoalcaligenesCECT5344completegenome	1172342	1173256	BN5_1091	1036.78	648.47	1425.1	-2.19763	0.191712	1	1425.1	648.47	prfB
P_pseudoalcaligenesCECT5344completegenome	2784292	2786313	BN5_2668	1615.58	1015.79	2215.36	-2.18092	0.192843	1	2215.36	1015.79	flgK
P_pseudoalcaligenesCECT5344completegenome	3104133	3104312	BN5_2978	1135.33	1562.19	708.457	2.20507	0.193681	1	708.457	1562.19	-
P_pseudoalcaligenesCECT5344completegenome	3177560	3178624	BN5_3052	506.769	701.032	312.507	2.24326	0.194836	1	312.507	701.032	-
P_pseudoalcaligenesCECT5344completegenome	50238	51047	BN5_0046	462.375	286.647	638.102	-2.22609	0.195025	1	638.102	286.647	trpA
P_pseudoalcaligenesCECT5344completegenome	2426349	2427590	BN5_2303	250.344	152.186	348.502	-2.28998	0.195065	1	348.502	152.186	benE1
P_pseudoalcaligenesCECT5344completegenome	1447031	1448638	BN5_1358	6707	9181.26	4232.75	2.1691	0.195683	1	4232.75	9181.26	mqoB
P_pseudoalcaligenesCECT5344completegenome	3352399	3355470	BN5_3220	2600.75	1647.76	3553.74	-2.15671	0.196937	1	3553.74	1647.76	-
P_pseudoalcaligenesCECT5344completegenome	4384726	4384977	BN5_4240	231.196	323.318	139.074	2.3248	0.197437	1	139.074	323.318	fliP5
P_pseudoalcaligenesCECT5344completegenome	631570	632328	BN5_0585	192.338	270.145	114.531	2.3587	0.197578	1	114.531	270.145	-
P_pseudoalcaligenesCECT5344completegenome	3447274	3448455	BN5_3309	331.86	460.835	202.884	2.27142	0.197912	1	202.884	460.835	atoB5
P_pseudoalcaligenesCECT5344completegenome	38042	38962	BN5_0036	200.399	121.015	279.783	-2.31197	0.197932	1	279.783	121.015	proX1
P_pseudoalcaligenesCECT5344completegenome	2072016	2074883	BN5_1942	91.0631	131.405	50.721	2.59075	0.19811	1	50.721	131.405	-
P_pseudoalcaligenesCECT5344completegenome	3616319	3616912	BN5_3481	18848.8	12009.8	25687.7	-2.13889	0.198617	1	25687.7	12009.8	-
P_pseudoalcaligenesCECT5344completegenome	1426277	1427050	BN5_1340	28.5056	12.8349	44.1763	-3.44188	0.198941	1	44.1763	12.8349	-
P_pseudoalcaligenesCECT5344completegenome	588684	590591	BN5_0541	541.525	338.598	744.453	-2.19863	0.199074	1	744.453	338.598	-
P_pseudoalcaligenesCECT5344completegenome	4230119	4231339	BN5_4101	8249.74	5257.43	11242.1	-2.13832	0.199387	1	11242.1	5257.43	gltS
P_pseudoalcaligenesCECT5344completegenome	3857751	3858173	BN5_3741	1201.21	759.706	1642.7	-2.16229	0.19948	1	1642.7	759.706	yhfA
P_pseudoalcaligenesCECT5344completegenome	4395391	4396512	BN5_4250	711.27	447.389	975.151	-2.17965	0.200056	1	975.151	447.389	pntA1
P_pseudoalcaligenesCECT5344completegenome	3981720	3982004	BN5_3872	6.03215	0.611187	11.4531	-18.7391	0.200069	1	11.4531	0.611187	-
P_pseudoalcaligenesCECT5344completegenome	3614329	3615108	BN5_3479	27697.9	17682.3	37713.5	-2.13284	0.200071	1	37713.5	17682.3	-
P_pseudoalcaligenesCECT5344completegenome	2571160	2571336	BN5_2447	1662.13	1054.91	2269.35	-2.15123	0.200307	1	2269.35	1054.91	-
P_pseudoalcaligenesCECT5344completegenome	4476382	4476594	BN5_4315	106.362	152.186	60.5379	2.51389	0.200373	1	60.5379	152.186	-
P_pseudoalcaligenesCECT5344completegenome	4411786	4414500	BN5_4266	5902.81	3765.52	8040.09	-2.13518	0.200658	1	8040.09	3765.52	srfC
P_pseudoalcaligenesCECT5344completegenome	2306356	2307063	BN5_2178	20025	12808	27242.1	-2.12695	0.201778	1	27242.1	12808	sdhB
P_pseudoalcaligenesCECT5344completegenome	3628167	3629084	BN5_3492	7681.99	10475.1	4888.85	2.14266	0.202782	1	4888.85	10475.1	-
P_pseudoalcaligenesCECT5344completegenome	3810448	3810723	BN5_3692	23631.1	15137.9	32124.4	-2.12212	0.203016	1	32124.4	15137.9	rpsS
P_pseudoalcaligenesCECT5344completegenome	1632838	1633542	BN5_1540	157.561	221.861	93.2611	2.37892	0.20315	1	93.2611	221.861	rcsF
P_pseudoalcaligenesCECT5344completegenome	4452461	4453462	BN5_4293	831.987	526.843	1137.13	-2.15839	0.203758	1	1137.13	526.843	-
P_pseudoalcaligenesCECT5344completegenome	1519898	1521745	BN5_1421	162.559	228.584	96.5334	2.36793	0.203907	1	96.5334	228.584	-
P_pseudoalcaligenesCECT5344completegenome	2111429	2112304	BN5_1986	21.8148	35.4489	8.1808	4.33318	0.203964	1	8.1808	35.4489	parA3
P_pseudoalcaligenesCECT5344completegenome	1130557	1132026	BN5_1051	9162.55	5872.29	12452.8	-2.12061	0.204037	1	12452.8	5872.29	guaB
P_pseudoalcaligenesCECT5344completegenome	3710332	3711648	BN5_3578	398.564	550.069	247.06	2.22646	0.204347	1	247.06	550.069	-
P_pseudoalcaligenesCECT5344completegenome	2437555	2437827	BN5_2313	1070.98	680.863	1461.09	-2.14594	0.204664	1	1461.09	680.863	-
P_pseudoalcaligenesCECT5344completegenome	2528347	2528829	BN5_2400	139	196.191	81.808	2.39819	0.206187	1	81.808	196.191	-
P_pseudoalcaligenesCECT5344completegenome	1338540	1339445	BN5_1254	342.87	214.527	471.214	-2.19653	0.208667	1	471.214	214.527	-
P_pseudoalcaligenesCECT5344completegenome	2434231	2434788	BN5_2310	176.941	247.531	106.35	2.3275	0.208783	1	106.35	247.531	-
P_pseudoalcaligenesCECT5344completegenome	947616	948263	BN5_0886	717.49	456.557	978.424	-2.14305	0.20951	1	978.424	456.557	-
P_pseudoalcaligenesCECT5344completegenome	3617574	3618002	BN5_3483	23545.4	15226.5	31864.2	-2.09268	0.211183	1	31864.2	15226.5	rplM
P_pseudoalcaligenesCECT5344completegenome	1617560	1618024	BN5_1525	12.9431	22.6139	3.27232	6.91067	0.21127	1	3.27232	22.6139	-
P_pseudoalcaligenesCECT5344completegenome	2642493	2642873	BN5_2520	94.5328	135.072	53.9933	2.50165	0.212134	1	53.9933	135.072	-
P_pseudoalcaligenesCECT5344completegenome	3826787	3827155	BN5_3704	77083.6	50066.6	104101	-2.07924	0.214756	1	104101	50066.6	rplL
P_pseudoalcaligenesCECT5344completegenome	3752472	3753932	BN5_3621	318.662	200.469	436.855	-2.17916	0.214988	1	436.855	200.469	xylG
P_pseudoalcaligenesCECT5344completegenome	3722382	3723755	BN5_3591	132.168	185.801	78.5357	2.36582	0.216621	1	78.5357	185.801	-
P_pseudoalcaligenesCECT5344completegenome	2906176	2906343	BN5_2777	1048.08	675.973	1420.19	-2.10095	0.217183	1	1420.19	675.973	-
P_pseudoalcaligenesCECT5344completegenome	2371468	2372877	BN5_2246	789.791	507.897	1071.68	-2.11004	0.217428	1	1071.68	507.897	-
P_pseudoalcaligenesCECT5344completegenome	1346375	1346824	BN5_1265	149.43	91.0669	207.792	-2.28175	0.217943	1	207.792	91.0669	-
P_pseudoalcaligenesCECT5344completegenome	2570533	2571141	BN5_2446	2844.45	1848.84	3840.07	-2.07701	0.218546	1	3840.07	1848.84	ccoO3
P_pseudoalcaligenesCECT5344completegenome	1407636	1409597	BN5_1323	15555.1	10144.5	20965.8	-2.06671	0.218891	1	20965.8	10144.5	acsA
P_pseudoalcaligenesCECT5344completegenome	2947009	2947605	BN5_2820	338.296	463.891	212.701	2.18096	0.220891	1	212.701	463.891	rnhB
P_pseudoalcaligenesCECT5344completegenome	3805796	3806329	BN5_3681	44821.4	29309.5	60333.4	-2.05849	0.220935	1	60333.4	29309.5	rplF
P_pseudoalcaligenesCECT5344completegenome	609161	609619	BN5_0557	15.5948	26.2811	4.90848	5.35422	0.221213	1	4.90848	26.2811	-
P_pseudoalcaligenesCECT5344completegenome	1868609	1870273	BN5_1763	4130.46	2699.61	5561.31	-2.06004	0.222531	1	5561.31	2699.61	glnS
P_pseudoalcaligenesCECT5344completegenome	613937	614362	BN5_0562	1121.6	1520.02	723.183	2.10185	0.222725	1	723.183	1520.02	-
P_pseudoalcaligenesCECT5344completegenome	1923843	1924448	BN5_1812	302.395	414.996	189.795	2.18655	0.222781	1	189.795	414.996	-
P_pseudoalcaligenesCECT5344completegenome	3580459	3581409	BN5_3449	787.27	1068.97	505.573	2.11436	0.222942	1	505.573	1068.97	-
P_pseudoalcaligenesCECT5344completegenome	2069951	2070397	BN5_1939	12.6375	22.0027	3.27232	6.7239	0.223133	1	3.27232	22.0027	-
P_pseudoalcaligenesCECT5344completegenome	23902	24693	BN5_0022	55.0638	80.6767	29.4509	2.73937	0.22351	1	29.4509	80.6767	-
P_pseudoalcaligenesCECT5344completegenome	1421187	1421720	BN5_1334	1420.55	1921.57	919.522	2.08975	0.22442	1	919.522	1921.57	-
P_pseudoalcaligenesCECT5344completegenome	3141530	3142081	BN5_3015	80.7963	47.0614	114.531	-2.43365	0.224655	1	114.531	47.0614	sodC
P_pseudoalcaligenesCECT5344completegenome	2014304	2014379	BN5_1889	40.9647	21.3916	60.5379	-2.82999	0.224773	1	60.5379	21.3916	-
P_pseudoalcaligenesCECT5344completegenome	1562435	1563058	BN5_1466	1673.72	1092.8	2254.63	-2.06316	0.224901	1	2254.63	1092.8	tetR7
P_pseudoalcaligenesCECT5344completegenome	4017039	4017209	BN5_3907	6.11187	12.2237	0	#NAME?	0.225649	1	0	12.2237	-
P_pseudoalcaligenesCECT5344completegenome	3262532	3263161	BN5_3142	2011.7	2716.12	1307.29	2.07767	0.225945	1	1307.29	2716.12	fklB5
P_pseudoalcaligenesCECT5344completegenome	2625855	2626061	BN5_2505	18.2464	29.9482	6.54464	4.57599	0.226394	1	6.54464	29.9482	-
P_pseudoalcaligenesCECT5344completegenome	4200094	4200366	BN5_4073	552.329	356.933	747.725	-2.09486	0.226607	1	747.725	356.933	yggX
P_pseudoalcaligenesCECT5344completegenome	2817054	2820209	BN5_2698	695.379	942.451	448.308	2.10224	0.228337	1	448.308	942.451	acrD
P_pseudoalcaligenesCECT5344completegenome	4686069	4686203	BN5_4513	904.367	589.796	1218.94	-2.06671	0.228511	1	1218.94	589.796	rpmH
P_pseudoalcaligenesCECT5344completegenome	1257195	1257755	BN5_1171	4663.25	6275.06	3051.44	2.05643	0.2296	1	3051.44	6275.06	folE1
P_pseudoalcaligenesCECT5344completegenome	3383902	3384105	BN5_3248	23.5497	37.2824	9.81696	3.79776	0.230094	1	9.81696	37.2824	-
P_pseudoalcaligenesCECT5344completegenome	3014837	3015040	BN5_2884	38.7174	20.1692	57.2656	-2.83926	0.2307	1	57.2656	20.1692	-
P_pseudoalcaligenesCECT5344completegenome	998458	998727	BN5_0933	14868.6	9833.39	19903.9	-2.02411	0.231879	1	19903.9	9833.39	rpsO
P_pseudoalcaligenesCECT5344completegenome	687078	688397	BN5_0632	129.724	180.911	78.5357	2.30356	0.23268	1	78.5357	180.911	-
P_pseudoalcaligenesCECT5344completegenome	541136	542023	BN5_0498	77.095	110.014	44.1763	2.49033	0.233012	1	44.1763	110.014	-
P_pseudoalcaligenesCECT5344completegenome	2099384	2099776	BN5_1974	44.1516	65.397	22.9062	2.85499	0.233966	1	22.9062	65.397	-
P_pseudoalcaligenesCECT5344completegenome	1398603	1399955	BN5_1315	69.4457	99.6235	39.2678	2.53703	0.234184	1	39.2678	99.6235	-
P_pseudoalcaligenesCECT5344completegenome	4153270	4153797	BN5_4026	346.636	223.695	469.578	-2.09919	0.234789	1	469.578	223.695	-
P_pseudoalcaligenesCECT5344completegenome	2970486	2970956	BN5_2842	151.755	210.248	93.2611	2.25441	0.235285	1	93.2611	210.248	-
P_pseudoalcaligenesCECT5344completegenome	3149236	3149532	BN5_3021	17.9408	29.337	6.54464	4.4826	0.236245	1	6.54464	29.337	-
P_pseudoalcaligenesCECT5344completegenome	3827236	3827736	BN5_3705	45709.6	30393.7	61025.5	-2.00783	0.236619	1	61025.5	30393.7	rplJ
P_pseudoalcaligenesCECT5344completegenome	4224644	4227193	BN5_4097	815.639	1099.53	531.752	2.06774	0.236841	1	531.752	1099.53	-
P_pseudoalcaligenesCECT5344completegenome	106145	106750	BN5_0107	4538.69	3013.76	6063.61	-2.01197	0.237181	1	6063.61	3013.76	cycA1
P_pseudoalcaligenesCECT5344completegenome	1623045	1623758	BN5_1531	20.5925	33.0041	8.1808	4.03434	0.23802	1	8.1808	33.0041	LysR1
P_pseudoalcaligenesCECT5344completegenome	2343396	2344154	BN5_2217	561.674	758.483	364.864	2.07881	0.239152	1	364.864	758.483	-
P_pseudoalcaligenesCECT5344completegenome	3031953	3033377	BN5_2903	3600.83	2394.63	4807.04	-2.00742	0.239187	1	4807.04	2394.63	-
P_pseudoalcaligenesCECT5344completegenome	2948744	2949520	BN5_2822	7275.61	9739.27	4811.95	2.02398	0.239405	1	4811.95	9739.27	lpxA
P_pseudoalcaligenesCECT5344completegenome	3642090	3642629	BN5_3508	2098.94	1393.51	2804.38	-2.01246	0.239448	1	2804.38	1393.51	-
P_pseudoalcaligenesCECT5344completegenome	1266403	1266984	BN5_1183	343.876	223.083	464.669	-2.08294	0.239751	1	464.669	223.083	-
P_pseudoalcaligenesCECT5344completegenome	1034326	1034670	BN5_0964	296.08	191.302	400.859	-2.09543	0.240134	1	400.859	191.302	-
P_pseudoalcaligenesCECT5344completegenome	301571	301879	BN5_0293	160.833	221.861	99.8057	2.22293	0.240273	1	99.8057	221.861	-
P_pseudoalcaligenesCECT5344completegenome	1721559	1721687	BN5_1639	277.697	179.078	376.317	-2.10141	0.240302	1	376.317	179.078	-
P_pseudoalcaligenesCECT5344completegenome	1034757	1036319	BN5_0965	2325.87	1546.3	3105.43	-2.00829	0.240349	1	3105.43	1546.3	-
P_pseudoalcaligenesCECT5344completegenome	991859	991944	BN5_0926	968.999	640.524	1297.47	-2.02564	0.240442	1	1297.47	640.524	-
P_pseudoalcaligenesCECT5344completegenome	4182999	4183484	BN5_4055	1277.32	846.494	1708.15	-2.01791	0.240581	1	1708.15	846.494	secB3
P_pseudoalcaligenesCECT5344completegenome	1258803	1259369	BN5_1173	302.31	195.58	409.04	-2.09142	0.240711	1	409.04	195.58	-
P_pseudoalcaligenesCECT5344completegenome	2413040	2413294	BN5_2286	53.8414	78.232	29.4509	2.65635	0.240947	1	29.4509	78.232	-
P_pseudoalcaligenesCECT5344completegenome	95861	96064	BN5_0096	41.1944	61.1187	21.2701	2.87346	0.241211	1	21.2701	61.1187	-
P_pseudoalcaligenesCECT5344completegenome	1354553	1354900	BN5_1275	58.8391	84.955	32.7232	2.59617	0.241306	1	32.7232	84.955	-
P_pseudoalcaligenesCECT5344completegenome	3626259	3628154	BN5_3491	5829.64	7796.3	3862.97	2.01821	0.241726	1	3862.97	7796.3	-
P_pseudoalcaligenesCECT5344completegenome	3298362	3299219	BN5_3171	1404.98	933.283	1876.68	-2.01083	0.242184	1	1876.68	933.283	-
P_pseudoalcaligenesCECT5344completegenome	657221	657667	BN5_0606	1623.45	2175.22	1071.68	2.02972	0.242716	1	1071.68	2175.22	-
P_pseudoalcaligenesCECT5344completegenome	4299069	4299869	BN5_4160	56.1875	81.2879	31.087	2.61485	0.243352	1	31.087	81.2879	ssuB
P_pseudoalcaligenesCECT5344completegenome	4609932	4611023	BN5_4431	14.9836	25.0587	4.90848	5.10518	0.243357	1	4.90848	25.0587	-
P_pseudoalcaligenesCECT5344completegenome	3883931	3886336	BN5_3764	773.114	1039.02	507.21	2.0485	0.243774	1	507.21	1039.02	-
P_pseudoalcaligenesCECT5344completegenome	3433177	3434091	BN5_3298	848.897	1139.86	557.93	2.04302	0.244345	1	557.93	1139.86	-
P_pseudoalcaligenesCECT5344completegenome	3413547	3414044	BN5_3282	668.468	898.445	438.491	2.04895	0.245772	1	438.491	898.445	-
P_pseudoalcaligenesCECT5344completegenome	4505837	4506334	BN5_4342	874.704	1173.48	575.928	2.03754	0.245788	1	575.928	1173.48	-
P_pseudoalcaligenesCECT5344completegenome	2099798	2100010	BN5_1975	5.80628	11.6126	0	#NAME?	0.246236	1	0	11.6126	-
P_pseudoalcaligenesCECT5344completegenome	4090148	4090453	BN5_3971	203.979	278.701	129.257	2.15619	0.246757	1	129.257	278.701	-
P_pseudoalcaligenesCECT5344completegenome	4234718	4236424	BN5_4105	6719.54	4510.56	8928.52	-1.97947	0.247154	1	8928.52	4510.56	phaC5
P_pseudoalcaligenesCECT5344completegenome	4449605	4450618	BN5_4291	186.393	119.182	253.605	-2.12789	0.247392	1	253.605	119.182	-
P_pseudoalcaligenesCECT5344completegenome	3750699	3751637	BN5_3619	203.653	130.794	276.511	-2.11409	0.247614	1	276.511	130.794	xylQ
P_pseudoalcaligenesCECT5344completegenome	895608	896621	BN5_0833	33.2395	50.1174	16.3616	3.06311	0.247676	1	16.3616	50.1174	-
P_pseudoalcaligenesCECT5344completegenome	2198425	2199801	BN5_2075	8018.01	10689.1	5346.97	1.99909	0.247786	1	5346.97	10689.1	copS
P_pseudoalcaligenesCECT5344completegenome	1312556	1313245	BN5_1227	55.8819	80.6767	31.087	2.59519	0.247807	1	31.087	80.6767	-
P_pseudoalcaligenesCECT5344completegenome	4652586	4654265	BN5_4483	259.107	168.077	350.138	-2.08321	0.247867	1	350.138	168.077	tniA
P_pseudoalcaligenesCECT5344completegenome	1856678	1856950	BN5_1752	23771.2	15987.4	31555	-1.97374	0.248059	1	31555	15987.4	hupB
P_pseudoalcaligenesCECT5344completegenome	1587500	1588516	BN5_1492	736.141	488.95	983.332	-2.01111	0.248111	1	983.332	488.95	astA3
P_pseudoalcaligenesCECT5344completegenome	3806920	3807225	BN5_3683	31229.1	21007.7	41450.5	-1.97311	0.248175	1	41450.5	21007.7	rpsN
P_pseudoalcaligenesCECT5344completegenome	4646952	4647227	BN5_4475	211.017	287.869	134.165	2.14563	0.248291	1	134.165	287.869	merP3
P_pseudoalcaligenesCECT5344completegenome	1579689	1579877	BN5_1484	9.06911	16.5021	1.63616	10.0858	0.248857	1	1.63616	16.5021	-
P_pseudoalcaligenesCECT5344completegenome	3377095	3378123	BN5_3241	9.06911	16.5021	1.63616	10.0858	0.248857	1	1.63616	16.5021	istA11
P_pseudoalcaligenesCECT5344completegenome	4611131	4611583	BN5_4432	12.0263	20.7804	3.27232	6.35035	0.248969	1	3.27232	20.7804	-
P_pseudoalcaligenesCECT5344completegenome	3133166	3133369	BN5_3006	17.5745	7.33425	27.8147	-3.79244	0.249828	1	27.8147	7.33425	-
P_pseudoalcaligenesCECT5344completegenome	3235432	3235764	BN5_3111	106.631	66.0082	147.254	-2.23085	0.250564	1	147.254	66.0082	-
P_pseudoalcaligenesCECT5344completegenome	4013003	4014220	BN5_3904	734.81	489.561	980.06	-2.00192	0.25113	1	980.06	489.561	hutI
P_pseudoalcaligenesCECT5344completegenome	3210197	3210946	BN5_3088	3947.7	2658.05	5237.35	-1.97037	0.251236	1	5237.35	2658.05	-
P_pseudoalcaligenesCECT5344completegenome	4022942	4023664	BN5_3915	60.574	86.7886	34.3594	2.52591	0.251841	1	34.3594	86.7886	bioH
P_pseudoalcaligenesCECT5344completegenome	1353942	1354418	BN5_1274	402.9	265.866	539.933	-2.03084	0.251979	1	539.933	265.866	eco
P_pseudoalcaligenesCECT5344completegenome	105804	106094	BN5_0106	3292.15	2217.39	4366.91	-1.96939	0.252053	1	4366.91	2217.39	-
P_pseudoalcaligenesCECT5344completegenome	2824272	2824511	BN5_2704	126.444	79.4543	173.433	-2.1828	0.252224	1	173.433	79.4543	-
P_pseudoalcaligenesCECT5344completegenome	3270321	3271709	BN5_3147	892.969	1193.65	592.29	2.01531	0.25305	1	592.29	1193.65	dnaQ3
P_pseudoalcaligenesCECT5344completegenome	3348353	3349105	BN5_3215	1039.65	696.753	1382.55	-1.98428	0.253263	1	1382.55	696.753	-
P_pseudoalcaligenesCECT5344completegenome	4527613	4528566	BN5_4365	2323.58	3094.44	1552.72	1.99292	0.25333	1	1552.72	3094.44	-
P_pseudoalcaligenesCECT5344completegenome	3326904	3327542	BN5_3199	1957.61	2607.94	1307.29	1.99492	0.253514	1	1307.29	2607.94	-
P_pseudoalcaligenesCECT5344completegenome	3397371	3397571	BN5_3262	593.67	395.438	791.901	-2.00259	0.253888	1	791.901	395.438	-
P_pseudoalcaligenesCECT5344completegenome	3318814	3319668	BN5_3190	246.441	160.742	332.14	-2.06629	0.254667	1	332.14	160.742	-
P_pseudoalcaligenesCECT5344completegenome	951170	952066	BN5_0891	2636.18	1779.17	3493.2	-1.96339	0.254836	1	3493.2	1779.17	-
P_pseudoalcaligenesCECT5344completegenome	3801930	3802319	BN5_3673	11476.8	7770.02	15183.6	-1.95412	0.255231	1	15183.6	7770.02	rpsK
P_pseudoalcaligenesCECT5344completegenome	1838785	1838860	BN5_1732	329.367	216.971	441.763	-2.03604	0.255238	1	441.763	216.971	-
P_pseudoalcaligenesCECT5344completegenome	2766811	2767611	BN5_2649	2681.32	1812.17	3550.47	-1.95923	0.256212	1	3550.47	1812.17	fliH
P_pseudoalcaligenesCECT5344completegenome	309100	311007	BN5_0301	4751.02	6309.9	3192.15	1.97669	0.256684	1	3192.15	6309.9	-
P_pseudoalcaligenesCECT5344completegenome	4427086	4428057	BN5_4275	19062.2	12950.4	25174	-1.94387	0.258495	1	25174	12950.4	-
P_pseudoalcaligenesCECT5344completegenome	4410763	4411782	BN5_4265	3045.59	2064.59	4026.59	-1.95031	0.258896	1	4026.59	2064.59	-
P_pseudoalcaligenesCECT5344completegenome	74009	74311	BN5_0073	215.611	292.148	139.074	2.10067	0.260982	1	139.074	292.148	-
P_pseudoalcaligenesCECT5344completegenome	197633	198040	BN5_0193	2110.63	2801.07	1420.19	1.97233	0.261192	1	1420.19	2801.07	rnk
P_pseudoalcaligenesCECT5344completegenome	1551003	1551185	BN5_1453	10484.9	7139.28	13830.5	-1.93723	0.261271	1	13830.5	7139.28	rpmF
P_pseudoalcaligenesCECT5344completegenome	3896118	3896498	BN5_3773	161.879	104.513	219.245	-2.09778	0.262729	1	219.245	104.513	apaG
P_pseudoalcaligenesCECT5344completegenome	692422	692670	BN5_0638	227.341	307.427	147.254	2.08773	0.262735	1	147.254	307.427	-
P_pseudoalcaligenesCECT5344completegenome	4381027	4381716	BN5_4235	1874.71	2486.31	1263.12	1.96839	0.263287	1	1263.12	2486.31	phoB
P_pseudoalcaligenesCECT5344completegenome	584069	584299	BN5_0536	8509.65	5805.06	11214.2	-1.93181	0.263436	1	11214.2	5805.06	rpsR
P_pseudoalcaligenesCECT5344completegenome	649771	651378	BN5_0599	1782.09	1211.37	2352.8	-1.94226	0.263983	1	2352.8	1211.37	purH
P_pseudoalcaligenesCECT5344completegenome	2573916	2574434	BN5_2450	4086.32	2786.4	5386.24	-1.93304	0.264227	1	5386.24	2786.4	ccoH
P_pseudoalcaligenesCECT5344completegenome	1785599	1786858	BN5_1686	22264.7	15214.3	29315.1	-1.92681	0.264533	1	29315.1	15214.3	wecC
P_pseudoalcaligenesCECT5344completegenome	3305600	3306250	BN5_3178	139.827	191.302	88.3526	2.16521	0.264987	1	88.3526	191.302	-
P_pseudoalcaligenesCECT5344completegenome	966836	967357	BN5_0902	1224.99	831.826	1618.16	-1.94531	0.265336	1	1618.16	831.826	smpB
P_pseudoalcaligenesCECT5344completegenome	1784514	1785596	BN5_1685	12308.3	8435	16181.6	-1.91839	0.267965	1	16181.6	8435	wecB
P_pseudoalcaligenesCECT5344completegenome	2410615	2410923	BN5_2282	974.381	1292.66	656.1	1.97022	0.268034	1	656.1	1292.66	-
P_pseudoalcaligenesCECT5344completegenome	3935828	3936406	BN5_3815	892.984	606.298	1179.67	-1.9457	0.268078	1	1179.67	606.298	-
P_pseudoalcaligenesCECT5344completegenome	3419137	3421968	BN5_3288	8658.39	5934.02	11382.8	-1.91822	0.268362	1	11382.8	5934.02	valS
P_pseudoalcaligenesCECT5344completegenome	3806342	3806734	BN5_3682	34787	23861.4	45712.7	-1.91576	0.268419	1	45712.7	23861.4	rpsH
P_pseudoalcaligenesCECT5344completegenome	4029532	4030425	BN5_3922	342.842	229.195	456.489	-1.9917	0.268652	1	456.489	229.195	rarD3
P_pseudoalcaligenesCECT5344completegenome	2288404	2288712	BN5_2164	209.085	282.369	135.801	2.07928	0.269177	1	135.801	282.369	-
P_pseudoalcaligenesCECT5344completegenome	362757	364757	BN5_0344	4517.25	3096.89	5937.62	-1.91729	0.269739	1	5937.62	3096.89	tktA
P_pseudoalcaligenesCECT5344completegenome	1926680	1927597	BN5_1814	576.587	767.04	386.134	1.98646	0.269776	1	386.134	767.04	-
P_pseudoalcaligenesCECT5344completegenome	1976846	1977259	BN5_1852	1273.39	869.719	1677.06	-1.92828	0.271161	1	1677.06	869.719	nuoA
P_pseudoalcaligenesCECT5344completegenome	2454428	2454835	BN5_2333	536.569	363.045	710.093	-1.95594	0.271403	1	710.093	363.045	-
P_pseudoalcaligenesCECT5344completegenome	1355112	1355396	BN5_1276	29.6711	44.6167	14.7254	3.0299	0.272516	1	14.7254	44.6167	-
P_pseudoalcaligenesCECT5344completegenome	1976158	1976835	BN5_1851	2861.61	1964.97	3758.26	-1.91263	0.272709	1	3758.26	1964.97	nuoB
P_pseudoalcaligenesCECT5344completegenome	1346836	1347807	BN5_1266	145.948	198.636	93.2611	2.12989	0.272807	1	93.2611	198.636	-
P_pseudoalcaligenesCECT5344completegenome	1588580	1590043	BN5_1493	1454.15	995.624	1912.67	-1.92108	0.272859	1	1912.67	995.624	astD
P_pseudoalcaligenesCECT5344completegenome	4012078	4013013	BN5_3903	342.329	229.806	454.852	-1.97929	0.272904	1	454.852	229.806	hutG
P_pseudoalcaligenesCECT5344completegenome	267845	269218	BN5_0264	3203.28	4223.92	2182.64	1.93523	0.27326	1	2182.64	4223.92	-
P_pseudoalcaligenesCECT5344completegenome	3075052	3075549	BN5_2945	518.492	351.433	685.551	-1.95073	0.273841	1	685.551	351.433	mnhE
P_pseudoalcaligenesCECT5344completegenome	399543	400637	BN5_0379	227.242	305.594	148.891	2.05247	0.274228	1	148.891	305.594	gbdR
P_pseudoalcaligenesCECT5344completegenome	4675474	4675713	BN5_4502	9552	6587.38	12516.6	-1.90009	0.275016	1	12516.6	6587.38	atpE
P_pseudoalcaligenesCECT5344completegenome	2906629	2909133	BN5_2779	13471.8	9299.21	17644.3	-1.8974	0.275735	1	17644.3	9299.21	napA
P_pseudoalcaligenesCECT5344completegenome	1615431	1616048	BN5_1523	282.892	189.468	376.317	-1.98618	0.275989	1	376.317	189.468	-
P_pseudoalcaligenesCECT5344completegenome	1385945	1388203	BN5_1304	737.547	976.066	499.029	1.95593	0.276915	1	499.029	976.066	ggpS
P_pseudoalcaligenesCECT5344completegenome	3860981	3861577	BN5_3745	1405.14	1853.12	957.153	1.93607	0.277392	1	957.153	1853.12	trpG
P_pseudoalcaligenesCECT5344completegenome	4050628	4051683	BN5_3937	19.3701	30.5594	8.1808	3.7355	0.277931	1	8.1808	30.5594	creC
P_pseudoalcaligenesCECT5344completegenome	3464374	3464661	BN5_3325	41.7069	60.5075	22.9062	2.64153	0.279446	1	22.9062	60.5075	-
P_pseudoalcaligenesCECT5344completegenome	3095093	3097129	BN5_2970	2686.96	1856.18	3517.74	-1.89516	0.279507	1	3517.74	1856.18	metG
P_pseudoalcaligenesCECT5344completegenome	3726760	3727239	BN5_3594	116.268	158.909	73.6272	2.15829	0.279946	1	73.6272	158.909	-
P_pseudoalcaligenesCECT5344completegenome	3258900	3259208	BN5_3138	14.0668	23.2251	4.90848	4.73163	0.280913	1	4.90848	23.2251	gudD
P_pseudoalcaligenesCECT5344completegenome	4402204	4403841	BN5_4258	1674.72	1156.98	2192.45	-1.89498	0.28176	1	2192.45	1156.98	-
P_pseudoalcaligenesCECT5344completegenome	4067507	4068547	BN5_3951	1954.94	1352.56	2557.32	-1.89073	0.282559	1	2557.32	1352.56	ltaA
P_pseudoalcaligenesCECT5344completegenome	4121426	4123264	BN5_4003	2970.03	2059.09	3880.97	-1.8848	0.28314	1	3880.97	2059.09	-
P_pseudoalcaligenesCECT5344completegenome	1798341	1800413	BN5_1692	1182.99	816.546	1549.44	-1.89756	0.283174	1	1549.44	816.546	-
P_pseudoalcaligenesCECT5344completegenome	1636911	1636987	BN5_1546	142.074	192.524	91.6249	2.10122	0.283434	1	91.6249	192.524	-
P_pseudoalcaligenesCECT5344completegenome	4015096	4016874	BN5_3906	583.634	771.318	395.951	1.94802	0.283762	1	395.951	771.318	-
P_pseudoalcaligenesCECT5344completegenome	4683665	4685410	BN5_4510	12537.8	8732.03	16343.6	-1.87168	0.285737	1	16343.6	8732.03	yidC
P_pseudoalcaligenesCECT5344completegenome	3642629	3643354	BN5_3509	1350.57	935.728	1765.42	-1.88668	0.286338	1	1765.42	935.728	-
P_pseudoalcaligenesCECT5344completegenome	2309213	2309587	BN5_2181	12636.8	8813.93	16459.8	-1.86747	0.287397	1	16459.8	8813.93	sdhC
P_pseudoalcaligenesCECT5344completegenome	4685651	4686052	BN5_4512	4161.98	2900.08	5423.87	-1.87025	0.287888	1	5423.87	2900.08	rnpA
P_pseudoalcaligenesCECT5344completegenome	2620650	2621249	BN5_2500	1330.69	1746.77	914.613	1.90985	0.288117	1	914.613	1746.77	recR
P_pseudoalcaligenesCECT5344completegenome	1614031	1614612	BN5_1521	148.501	200.469	96.5334	2.07668	0.288514	1	96.5334	200.469	phnN
P_pseudoalcaligenesCECT5344completegenome	654329	655207	BN5_0603	1206.87	1584.2	829.533	1.90975	0.289015	1	829.533	1584.2	prmA
P_pseudoalcaligenesCECT5344completegenome	3148809	3149069	BN5_3020	53.8281	32.3929	75.2633	-2.32345	0.289049	1	75.2633	32.3929	-
P_pseudoalcaligenesCECT5344completegenome	1169255	1170901	BN5_1088	660.737	455.946	865.528	-1.89831	0.289246	1	865.528	455.946	-
P_pseudoalcaligenesCECT5344completegenome	2804677	2808144	BN5_2689	4248.97	2966.09	5531.86	-1.86503	0.289909	1	5531.86	2966.09	iorA1
P_pseudoalcaligenesCECT5344completegenome	1686557	1687411	BN5_1602	245.919	166.243	325.596	-1.95855	0.29022	1	325.596	166.243	-
P_pseudoalcaligenesCECT5344completegenome	4442675	4446025	BN5_4287	427.286	293.37	561.203	-1.91295	0.291405	1	561.203	293.37	-
P_pseudoalcaligenesCECT5344completegenome	3104436	3105653	BN5_2979	8605.56	6021.42	11189.7	-1.85832	0.291422	1	11189.7	6021.42	argG
P_pseudoalcaligenesCECT5344completegenome	2253612	2253857	BN5_2130	704.308	925.949	482.667	1.9184	0.292071	1	482.667	925.949	cfrX
P_pseudoalcaligenesCECT5344completegenome	2580000	2580734	BN5_2456	3620.2	2531.54	4708.87	-1.86008	0.292292	1	4708.87	2531.54	anr
P_pseudoalcaligenesCECT5344completegenome	3872656	3874116	BN5_3755	249.381	331.875	166.888	1.9886	0.292545	1	166.888	331.875	gabD3
P_pseudoalcaligenesCECT5344completegenome	24864	25514	BN5_0023	845.071	1109.3	580.837	1.90984	0.292893	1	580.837	1109.3	-
P_pseudoalcaligenesCECT5344completegenome	950434	950646	BN5_0890	81.5897	112.458	50.721	2.2172	0.293715	1	50.721	112.458	-
P_pseudoalcaligenesCECT5344completegenome	2571333	2572328	BN5_2448	5056.73	3544.28	6569.18	-1.85346	0.294189	1	6569.18	3544.28	ccoP3
P_pseudoalcaligenesCECT5344completegenome	3483839	3484612	BN5_3344	414.009	284.813	543.205	-1.90723	0.294247	1	543.205	284.813	-
P_pseudoalcaligenesCECT5344completegenome	3424013	3425842	BN5_3291	1198.5	836.104	1560.9	-1.86687	0.295023	1	1560.9	836.104	-
P_pseudoalcaligenesCECT5344completegenome	2912309	2912701	BN5_2784	21.4105	33.0041	9.81696	3.36195	0.295193	1	9.81696	33.0041	-
P_pseudoalcaligenesCECT5344completegenome	2791285	2792589	BN5_2674	8846.73	6210.89	11482.6	-1.84878	0.295255	1	11482.6	6210.89	flgE
P_pseudoalcaligenesCECT5344completegenome	4476689	4477555	BN5_4316	1369.67	1792	947.336	1.89162	0.295264	1	947.336	1792	-
P_pseudoalcaligenesCECT5344completegenome	2463687	2465207	BN5_2341	11638.4	8173.41	15103.4	-1.84787	0.295358	1	15103.4	8173.41	aldA5
P_pseudoalcaligenesCECT5344completegenome	4066968	4067267	BN5_3950	1040.11	725.479	1354.74	-1.86737	0.296048	1	1354.74	725.479	-
P_pseudoalcaligenesCECT5344completegenome	384033	384764	BN5_0367	408.302	538.456	278.147	1.93587	0.296258	1	278.147	538.456	-
P_pseudoalcaligenesCECT5344completegenome	2410301	2410615	BN5_2281	1441.17	1884.29	998.057	1.88796	0.296367	1	998.057	1884.29	-
P_pseudoalcaligenesCECT5344completegenome	2920192	2920836	BN5_2793	622.64	432.109	813.171	-1.88186	0.296472	1	813.171	432.109	purN
P_pseudoalcaligenesCECT5344completegenome	2449159	2449692	BN5_2328	44406.9	31239	57574.8	-1.84304	0.296708	1	57574.8	31239	infC
P_pseudoalcaligenesCECT5344completegenome	2208573	2208773	BN5_2084	593.334	779.264	407.404	1.91276	0.297198	1	407.404	779.264	-
P_pseudoalcaligenesCECT5344completegenome	2125581	2126228	BN5_2005	405.838	279.924	531.752	-1.89963	0.297582	1	531.752	279.924	-
P_pseudoalcaligenesCECT5344completegenome	348678	350165	BN5_0331	240.815	319.651	161.98	1.9734	0.299544	1	161.98	319.651	-
P_pseudoalcaligenesCECT5344completegenome	4451107	4452468	BN5_4292	1964.6	1380.06	2549.14	-1.84712	0.299836	1	2549.14	1380.06	-
P_pseudoalcaligenesCECT5344completegenome	2081115	2083301	BN5_1953	43.1362	61.7299	24.5424	2.51524	0.29985	1	24.5424	61.7299	-
P_pseudoalcaligenesCECT5344completegenome	1767686	1768234	BN5_1674	425.236	559.236	291.236	1.92021	0.301361	1	291.236	559.236	-
P_pseudoalcaligenesCECT5344completegenome	2801039	2802262	BN5_2685	722.816	504.841	940.792	-1.86354	0.301619	1	940.792	504.841	sstT
P_pseudoalcaligenesCECT5344completegenome	2479583	2480548	BN5_2355	2272.89	1600.7	2945.09	-1.83988	0.302143	1	2945.09	1600.7	-
P_pseudoalcaligenesCECT5344completegenome	1364269	1364460	BN5_1288	50.1743	70.8977	29.4509	2.40732	0.302187	1	29.4509	70.8977	-
P_pseudoalcaligenesCECT5344completegenome	3979378	3979809	BN5_3866	50.1743	70.8977	29.4509	2.40732	0.302187	1	29.4509	70.8977	-
P_pseudoalcaligenesCECT5344completegenome	1155201	1155452	BN5_1073	7754.38	5477.46	10031.3	-1.83138	0.30261	1	10031.3	5477.46	rpsP
P_pseudoalcaligenesCECT5344completegenome	2264211	2265368	BN5_2138	3486.24	4536.23	2436.24	1.86198	0.302703	1	2436.24	4536.23	prpC
P_pseudoalcaligenesCECT5344completegenome	393568	394419	BN5_0374	513.469	673.528	353.41	1.9058	0.302818	1	353.41	673.528	proX3
P_pseudoalcaligenesCECT5344completegenome	1664817	1665038	BN5_1576	351.201	242.641	459.761	-1.89482	0.302926	1	459.761	242.641	-
P_pseudoalcaligenesCECT5344completegenome	4005747	4006625	BN5_3898	186.788	126.516	247.06	-1.9528	0.303285	1	247.06	126.516	-
P_pseudoalcaligenesCECT5344completegenome	1574489	1574845	BN5_1479	73.128	46.4502	99.8057	-2.14866	0.303367	1	99.8057	46.4502	-
P_pseudoalcaligenesCECT5344completegenome	2018577	2018822	BN5_1893	126.129	83.7327	168.524	-2.01265	0.303503	1	168.524	83.7327	cyoA
P_pseudoalcaligenesCECT5344completegenome	438836	439717	BN5_0418	3915.28	2765.01	5065.55	-1.83202	0.303595	1	5065.55	2765.01	-
P_pseudoalcaligenesCECT5344completegenome	4408054	4408767	BN5_4263	861.493	603.853	1119.13	-1.85332	0.303621	1	1119.13	603.853	attE
P_pseudoalcaligenesCECT5344completegenome	3249398	3249985	BN5_3127	1061.12	1384.34	737.908	1.87603	0.304103	1	737.908	1384.34	gmhA1
P_pseudoalcaligenesCECT5344completegenome	3292070	3292678	BN5_3167	1056.85	742.593	1371.1	-1.84637	0.304396	1	1371.1	742.593	hsdR1
P_pseudoalcaligenesCECT5344completegenome	925053	925328	BN5_0864	769.09	1004.79	533.388	1.88379	0.30481	1	533.388	1004.79	-
P_pseudoalcaligenesCECT5344completegenome	1309482	1310375	BN5_1224	136.34	91.0669	181.614	-1.99429	0.305004	1	181.614	91.0669	-
P_pseudoalcaligenesCECT5344completegenome	2027441	2028856	BN5_1902	1172.55	825.103	1519.99	-1.84219	0.305217	1	1519.99	825.103	cioA3
P_pseudoalcaligenesCECT5344completegenome	2527253	2527354	BN5_2398	16.1073	25.6699	6.54464	3.92227	0.305285	1	6.54464	25.6699	-
P_pseudoalcaligenesCECT5344completegenome	4363045	4363308	BN5_4218	1049.8	738.314	1361.28	-1.84377	0.305526	1	1361.28	738.314	rpoZ
P_pseudoalcaligenesCECT5344completegenome	45626	46252	BN5_0042	441.678	307.427	575.928	-1.87338	0.305958	1	575.928	307.427	dkgB
P_pseudoalcaligenesCECT5344completegenome	97475	98521	BN5_0099	34.3214	19.558	49.0848	-2.5097	0.306542	1	49.0848	19.558	ctaA
P_pseudoalcaligenesCECT5344completegenome	3065657	3065962	BN5_2937	929.91	653.97	1205.85	-1.84389	0.306663	1	1205.85	653.97	arsR9
P_pseudoalcaligenesCECT5344completegenome	1552470	1553408	BN5_1455	8487.27	11012.4	5962.17	1.84704	0.307244	1	5962.17	11012.4	fabD
P_pseudoalcaligenesCECT5344completegenome	925561	926721	BN5_0865	1545.54	2009.58	1081.5	1.85814	0.30842	1	1081.5	2009.58	-
P_pseudoalcaligenesCECT5344completegenome	53343	53558	BN5_0049	335.677	232.862	438.491	-1.88305	0.308692	1	438.491	232.862	-
P_pseudoalcaligenesCECT5344completegenome	3303547	3303810	BN5_3175	201.288	137.517	265.058	-1.92745	0.30925	1	265.058	137.517	-
P_pseudoalcaligenesCECT5344completegenome	1914894	1915526	BN5_1802	12.2617	4.8895	19.6339	-4.01553	0.309756	1	19.6339	4.8895	-
P_pseudoalcaligenesCECT5344completegenome	2925738	2926745	BN5_2801	4504.27	3200.18	5808.37	-1.81501	0.310476	1	5808.37	3200.18	rpoS
P_pseudoalcaligenesCECT5344completegenome	3069069	3070214	BN5_2941	736.084	518.287	953.881	-1.84045	0.3108	1	953.881	518.287	ampC
P_pseudoalcaligenesCECT5344completegenome	2910281	2910757	BN5_2782	790.819	557.403	1024.24	-1.83751	0.311121	1	1024.24	557.403	resA
P_pseudoalcaligenesCECT5344completegenome	3522905	3523858	BN5_3391	39.4273	23.2251	55.6294	-2.39523	0.311407	1	55.6294	23.2251	-
P_pseudoalcaligenesCECT5344completegenome	2151987	2152280	BN5_2033	175.639	233.474	117.803	1.98189	0.311526	1	117.803	233.474	-
P_pseudoalcaligenesCECT5344completegenome	4031293	4031742	BN5_3924	175.639	233.474	117.803	1.98189	0.311526	1	117.803	233.474	-
P_pseudoalcaligenesCECT5344completegenome	3491088	3492044	BN5_3351	1805.66	2343.29	1268.02	1.84799	0.311782	1	1268.02	2343.29	-
P_pseudoalcaligenesCECT5344completegenome	918040	918297	BN5_0856	6476.28	4611.41	8341.14	-1.80881	0.312483	1	8341.14	4611.41	rpmA
P_pseudoalcaligenesCECT5344completegenome	624624	625067	BN5_0576	792.047	1031.07	553.022	1.86443	0.312563	1	553.022	1031.07	-
P_pseudoalcaligenesCECT5344completegenome	2133268	2134035	BN5_2013	124.331	166.854	81.808	2.03958	0.312901	1	81.808	166.854	-
P_pseudoalcaligenesCECT5344completegenome	4487545	4488399	BN5_4327	82.4078	112.458	52.3571	2.14791	0.312988	1	52.3571	112.458	-
P_pseudoalcaligenesCECT5344completegenome	2075304	2076722	BN5_1944	47.2171	66.6194	27.8147	2.39511	0.313637	1	27.8147	66.6194	-
P_pseudoalcaligenesCECT5344completegenome	4646586	4646936	BN5_4474	58.9473	81.8991	35.9955	2.27526	0.314102	1	35.9955	81.8991	merT3
P_pseudoalcaligenesCECT5344completegenome	2782657	2784252	BN5_2667	1624.1	1153.92	2094.28	-1.81493	0.314395	1	2094.28	1153.92	flaB
P_pseudoalcaligenesCECT5344completegenome	2114362	2114826	BN5_1990	144.61	97.79	191.431	-1.95757	0.314455	1	191.431	97.79	-
P_pseudoalcaligenesCECT5344completegenome	4236450	4237523	BN5_4106	2661.22	1894.68	3427.75	-1.80915	0.31453	1	3427.75	1894.68	yhil
P_pseudoalcaligenesCECT5344completegenome	3268789	3270324	BN5_3146	566.314	738.314	394.314	1.8724	0.314668	1	394.314	738.314	-
P_pseudoalcaligenesCECT5344completegenome	3018785	3021628	BN5_2890	3174.26	2261.39	4087.13	-1.80735	0.314709	1	4087.13	2261.39	hepA
P_pseudoalcaligenesCECT5344completegenome	2022570	2023211	BN5_1898	186.581	127.738	245.424	-1.92131	0.314859	1	245.424	127.738	-
P_pseudoalcaligenesCECT5344completegenome	201226	201480	BN5_0195	233.658	161.353	305.962	-1.89622	0.315122	1	305.962	161.353	-
P_pseudoalcaligenesCECT5344completegenome	1968142	1968690	BN5_1845	570.853	402.161	739.544	-1.83892	0.315165	1	739.544	402.161	nuoI
P_pseudoalcaligenesCECT5344completegenome	1924617	1926584	BN5_1813	89.1403	121.015	57.2656	2.11323	0.316179	1	57.2656	121.015	-
P_pseudoalcaligenesCECT5344completegenome	867018	868256	BN5_0804	724.83	942.451	507.21	1.85811	0.316568	1	507.21	942.451	-
P_pseudoalcaligenesCECT5344completegenome	1190368	1191003	BN5_1109	548.975	715.089	382.861	1.86775	0.317247	1	382.861	715.089	-
P_pseudoalcaligenesCECT5344completegenome	178239	179906	BN5_0172	391.583	511.564	271.603	1.8835	0.318431	1	271.603	511.564	-
P_pseudoalcaligenesCECT5344completegenome	2065711	2067228	BN5_1935	426.163	556.18	296.145	1.87807	0.31851	1	296.145	556.18	-
P_pseudoalcaligenesCECT5344completegenome	2745562	2746698	BN5_2627	2839.71	2029.14	3650.27	-1.79892	0.318761	1	3650.27	2029.14	cheB1
P_pseudoalcaligenesCECT5344completegenome	2360454	2360972	BN5_2231	58.6417	81.2879	35.9955	2.25828	0.319327	1	35.9955	81.2879	plsC3
P_pseudoalcaligenesCECT5344completegenome	2624401	2624622	BN5_2503	192.879	254.865	130.893	1.94713	0.319661	1	130.893	254.865	-
P_pseudoalcaligenesCECT5344completegenome	3977449	3977877	BN5_3861	25.8445	14.0573	37.6317	-2.67702	0.319925	1	37.6317	14.0573	-
P_pseudoalcaligenesCECT5344completegenome	1349674	1349982	BN5_1269	23.1454	34.8377	11.4531	3.04176	0.32031	1	11.4531	34.8377	-
P_pseudoalcaligenesCECT5344completegenome	2906372	2906632	BN5_2778	2363.32	1689.93	3036.71	-1.79694	0.320337	1	3036.71	1689.93	napD
P_pseudoalcaligenesCECT5344completegenome	617433	618410	BN5_0567	941.287	1219.93	662.645	1.841	0.320545	1	662.645	1219.93	-
P_pseudoalcaligenesCECT5344completegenome	3028673	3029050	BN5_2900	493.24	348.377	638.102	-1.83164	0.320801	1	638.102	348.377	-
P_pseudoalcaligenesCECT5344completegenome	618715	619152	BN5_0568	298.658	391.16	206.156	1.8974	0.320978	1	206.156	391.16	-
P_pseudoalcaligenesCECT5344completegenome	1420192	1420464	BN5_1332	178.803	236.529	121.076	1.95356	0.321159	1	121.076	236.529	nfxB1
P_pseudoalcaligenesCECT5344completegenome	3206476	3207168	BN5_3083	3139.52	2249.17	4029.86	-1.79171	0.32162	1	4029.86	2249.17	tolQ
P_pseudoalcaligenesCECT5344completegenome	3923508	3924428	BN5_3803	2352.7	1685.04	3020.35	-1.79245	0.322347	1	3020.35	1685.04	czcD
P_pseudoalcaligenesCECT5344completegenome	85278	86717	BN5_0086	13128.3	9438.57	16818.1	-1.78185	0.323627	1	16818.1	9438.57	yaaJ
P_pseudoalcaligenesCECT5344completegenome	2448518	2448874	BN5_2326	43158	31041.6	55274.4	-1.78066	0.323635	1	55274.4	31041.6	rplT
P_pseudoalcaligenesCECT5344completegenome	708690	708766	BN5_0652	769.874	548.235	991.513	-1.80855	0.323772	1	991.513	548.235	-
P_pseudoalcaligenesCECT5344completegenome	2694606	2695946	BN5_2572	203.692	268.311	139.074	1.92928	0.323904	1	139.074	268.311	-
P_pseudoalcaligenesCECT5344completegenome	606370	607044	BN5_0553	7.84673	14.0573	1.63616	8.59165	0.324167	1	1.63616	14.0573	ureF
P_pseudoalcaligenesCECT5344completegenome	3922276	3922626	BN5_3801	60.6822	83.7327	37.6317	2.22506	0.324269	1	37.6317	83.7327	merT1
P_pseudoalcaligenesCECT5344completegenome	2303275	2306106	BN5_2177	86230	62086.2	110374	-1.77775	0.324836	1	110374	62086.2	sucA
P_pseudoalcaligenesCECT5344completegenome	866406	866660	BN5_0802	134.533	179.078	89.9888	1.99	0.324892	1	89.9888	179.078	-
P_pseudoalcaligenesCECT5344completegenome	1435355	1436263	BN5_1348	81.491	110.625	52.3571	2.11289	0.324966	1	52.3571	110.625	-
P_pseudoalcaligenesCECT5344completegenome	3489723	3489965	BN5_3349	191.962	253.032	130.893	1.93312	0.325337	1	130.893	253.032	-
P_pseudoalcaligenesCECT5344completegenome	1420492	1421190	BN5_1333	304.474	397.883	211.065	1.88512	0.32539	1	211.065	397.883	-
P_pseudoalcaligenesCECT5344completegenome	2422587	2423393	BN5_2299	63.833	40.9495	86.7165	-2.11764	0.325775	1	86.7165	40.9495	hmfB
P_pseudoalcaligenesCECT5344completegenome	2835727	2836848	BN5_2717	2907.9	2090.26	3725.54	-1.78233	0.326074	1	3725.54	2090.26	-
P_pseudoalcaligenesCECT5344completegenome	4168795	4169712	BN5_4042	1698.17	2190.5	1205.85	1.81656	0.326254	1	1205.85	2190.5	-
P_pseudoalcaligenesCECT5344completegenome	965882	966649	BN5_0901	1017.29	1314.66	719.91	1.82615	0.326306	1	719.91	1314.66	pdhR
P_pseudoalcaligenesCECT5344completegenome	4631298	4632182	BN5_4456	359.251	468.169	250.332	1.87019	0.32646	1	250.332	468.169	-
P_pseudoalcaligenesCECT5344completegenome	1722479	1722877	BN5_1641	168.807	223.083	114.531	1.9478	0.32655	1	114.531	223.083	-
P_pseudoalcaligenesCECT5344completegenome	3278947	3279192	BN5_3156	186.374	128.961	243.788	-1.89041	0.326695	1	243.788	128.961	-
P_pseudoalcaligenesCECT5344completegenome	2087546	2089825	BN5_1960	194.003	255.476	132.529	1.9277	0.32693	1	132.529	255.476	-
P_pseudoalcaligenesCECT5344completegenome	3695847	3696230	BN5_3562	1728.27	2227.78	1228.76	1.81304	0.327757	1	1228.76	2227.78	-
P_pseudoalcaligenesCECT5344completegenome	2631641	2632663	BN5_2510	310.595	405.217	215.973	1.87624	0.328446	1	215.973	405.217	-
P_pseudoalcaligenesCECT5344completegenome	832596	835253	BN5_0763	689.708	492.617	886.799	-1.80018	0.328879	1	886.799	492.617	-
P_pseudoalcaligenesCECT5344completegenome	2782439	2782546	BN5_2666	418.485	297.037	539.933	-1.81773	0.330086	1	539.933	297.037	-
P_pseudoalcaligenesCECT5344completegenome	3412752	3412836	BN5_3280	65.2623	42.1719	88.3526	-2.09506	0.330338	1	88.3526	42.1719	-
P_pseudoalcaligenesCECT5344completegenome	1668939	1669259	BN5_1582	140.655	186.412	94.8973	1.96436	0.331413	1	94.8973	186.412	-
P_pseudoalcaligenesCECT5344completegenome	2529163	2529336	BN5_2402	71.8012	97.79	45.8125	2.13457	0.331437	1	45.8125	97.79	-
P_pseudoalcaligenesCECT5344completegenome	275204	276568	BN5_0270	1763.47	2268.73	1258.21	1.80314	0.332217	1	1258.21	2268.73	-
P_pseudoalcaligenesCECT5344completegenome	792673	794124	BN5_0728	2093.81	1510.85	2676.76	-1.77168	0.332238	1	2676.76	1510.85	gatA1
P_pseudoalcaligenesCECT5344completegenome	2626217	2626933	BN5_2506	41.6082	58.674	24.5424	2.39072	0.333631	1	24.5424	58.674	-
P_pseudoalcaligenesCECT5344completegenome	4001323	4002288	BN5_3893	27.5319	40.3384	14.7254	2.73937	0.333685	1	14.7254	40.3384	speB
P_pseudoalcaligenesCECT5344completegenome	3641007	3641528	BN5_3506	489.76	349.599	629.921	-1.80184	0.333746	1	629.921	349.599	-
P_pseudoalcaligenesCECT5344completegenome	931755	932339	BN5_0872	252.25	329.43	175.069	1.88171	0.333774	1	175.069	329.43	-
P_pseudoalcaligenesCECT5344completegenome	2649317	2649799	BN5_2532	600.148	429.665	770.631	-1.79356	0.333862	1	770.631	429.665	-
P_pseudoalcaligenesCECT5344completegenome	1132102	1133679	BN5_1052	3614.93	2615.88	4613.97	-1.76383	0.333869	1	4613.97	2615.88	guaA
P_pseudoalcaligenesCECT5344completegenome	2773156	2774382	BN5_2656	2788.53	3580.95	1996.11	1.79396	0.334176	1	1996.11	3580.95	srrB
P_pseudoalcaligenesCECT5344completegenome	4667822	4668433	BN5_4494	746.582	536.011	957.153	-1.7857	0.334261	1	957.153	536.011	-
P_pseudoalcaligenesCECT5344completegenome	2512004	2513086	BN5_2386	1754.27	1266.99	2241.54	-1.76918	0.334298	1	2241.54	1266.99	leuB
P_pseudoalcaligenesCECT5344completegenome	3068337	3069068	BN5_2940	816.123	586.74	1045.51	-1.78189	0.33488	1	1045.51	586.74	-
P_pseudoalcaligenesCECT5344completegenome	2199804	2200481	BN5_2076	3998.43	5130.31	2866.55	1.78971	0.334957	1	2866.55	5130.31	copR
P_pseudoalcaligenesCECT5344completegenome	3729923	3730378	BN5_3598	179.01	235.307	122.712	1.91756	0.335155	1	122.712	235.307	-
P_pseudoalcaligenesCECT5344completegenome	2373478	2376081	BN5_2247	3333.28	2414.19	4252.38	-1.76141	0.335226	1	4252.38	2414.19	-
P_pseudoalcaligenesCECT5344completegenome	4457855	4458397	BN5_4298	323.208	229.195	417.221	-1.82037	0.335403	1	417.221	229.195	yrdA
P_pseudoalcaligenesCECT5344completegenome	2473607	2474266	BN5_2349	1161.79	837.938	1485.63	-1.77296	0.335409	1	1485.63	837.938	-
P_pseudoalcaligenesCECT5344completegenome	1839825	1840037	BN5_1734	96.691	129.572	63.8102	2.03058	0.336186	1	63.8102	129.572	-
P_pseudoalcaligenesCECT5344completegenome	1184545	1185306	BN5_1102	346.49	246.308	446.672	-1.81346	0.336484	1	446.672	246.308	-
P_pseudoalcaligenesCECT5344completegenome	3246878	3247132	BN5_3124	1090.61	787.209	1394.01	-1.77082	0.336937	1	1394.01	787.209	minE
P_pseudoalcaligenesCECT5344completegenome	1936898	1937329	BN5_1823	17.8421	27.5034	8.1808	3.36195	0.337518	1	8.1808	27.5034	-
P_pseudoalcaligenesCECT5344completegenome	2053382	2054308	BN5_1924	353.849	459.002	248.696	1.84563	0.337533	1	248.696	459.002	-
P_pseudoalcaligenesCECT5344completegenome	2062344	2064212	BN5_1931	312.842	406.44	219.245	1.85381	0.337818	1	219.245	406.44	-
P_pseudoalcaligenesCECT5344completegenome	1478644	1479819	BN5_1380	3719.25	4766.65	2671.85	1.78403	0.337894	1	2671.85	4766.65	fadA
P_pseudoalcaligenesCECT5344completegenome	3574584	3575063	BN5_3443	1309.75	947.34	1672.16	-1.76511	0.338078	1	1672.16	947.34	-
P_pseudoalcaligenesCECT5344completegenome	2180492	2180980	BN5_2059	110.156	146.685	73.6272	1.99227	0.338858	1	73.6272	146.685	-
P_pseudoalcaligenesCECT5344completegenome	3465763	3466665	BN5_3327	75.8821	102.679	49.0848	2.09188	0.339022	1	49.0848	102.679	-
P_pseudoalcaligenesCECT5344completegenome	1022105	1022551	BN5_0951	3250.56	2361.63	4139.48	-1.75281	0.339331	1	4139.48	2361.63	dksA1
P_pseudoalcaligenesCECT5344completegenome	2469914	2470927	BN5_2346	8540.45	6215.16	10865.7	-1.74826	0.339584	1	10865.7	6215.16	-
P_pseudoalcaligenesCECT5344completegenome	2698036	2698551	BN5_2575	146.47	193.135	99.8057	1.93511	0.340007	1	99.8057	193.135	-
P_pseudoalcaligenesCECT5344completegenome	2127782	2128051	BN5_2007	94.0393	125.905	62.1741	2.02503	0.340602	1	62.1741	125.905	-
P_pseudoalcaligenesCECT5344completegenome	3183757	3184629	BN5_3057	144.124	190.079	98.1696	1.93623	0.340605	1	98.1696	190.079	-
P_pseudoalcaligenesCECT5344completegenome	2921805	2921918	BN5_2795	237.256	309.261	165.252	1.87145	0.340634	1	165.252	309.261	-
P_pseudoalcaligenesCECT5344completegenome	2597049	2598503	BN5_2479	255.414	332.486	178.341	1.86432	0.340649	1	178.341	332.486	trkH1
P_pseudoalcaligenesCECT5344completegenome	2383773	2384699	BN5_2254	1478.74	1072.63	1884.86	-1.75722	0.340895	1	1884.86	1072.63	talB
P_pseudoalcaligenesCECT5344completegenome	2358859	2360088	BN5_2229	1038.52	751.76	1325.29	-1.76291	0.341037	1	1325.29	751.76	-
P_pseudoalcaligenesCECT5344completegenome	4384990	4385262	BN5_4241	109.85	146.074	73.6272	1.98396	0.342118	1	73.6272	146.074	fliQ3
P_pseudoalcaligenesCECT5344completegenome	2197377	2198126	BN5_2074	22.5342	33.6153	11.4531	2.93503	0.342214	1	11.4531	33.6153	-
P_pseudoalcaligenesCECT5344completegenome	2131533	2132105	BN5_2011	10666.8	7782.86	13550.7	-1.74109	0.342773	1	13550.7	7782.86	efp
P_pseudoalcaligenesCECT5344completegenome	4221048	4223075	BN5_4094	2025.24	2592.66	1457.82	1.77845	0.343143	1	1457.82	2592.66	-
P_pseudoalcaligenesCECT5344completegenome	3444768	3445652	BN5_3306	134.74	177.855	91.6249	1.94113	0.343173	1	91.6249	177.855	-
P_pseudoalcaligenesCECT5344completegenome	1240172	1240546	BN5_1148	3208.67	2338.4	4078.95	-1.74433	0.343395	1	4078.95	2338.4	-
P_pseudoalcaligenesCECT5344completegenome	2140045	2140416	BN5_2021	61.8913	40.3384	83.4441	-2.06861	0.344022	1	83.4441	40.3384	-
P_pseudoalcaligenesCECT5344completegenome	153962	154369	BN5_0150	1521.22	1947.85	1094.59	1.77953	0.344469	1	1094.59	1947.85	cccA
P_pseudoalcaligenesCECT5344completegenome	893452	894807	BN5_0831	120.97	160.131	81.808	1.9574	0.344605	1	81.808	160.131	atzB
P_pseudoalcaligenesCECT5344completegenome	444978	445778	BN5_0423	1636.2	1191.2	2081.2	-1.74714	0.345017	1	2081.2	1191.2	-
P_pseudoalcaligenesCECT5344completegenome	4167028	4167363	BN5_4039	279.387	362.434	196.339	1.84596	0.3452	1	196.339	362.434	-
P_pseudoalcaligenesCECT5344completegenome	3479853	3480659	BN5_3339	1052.31	764.595	1340.01	-1.75258	0.345752	1	1340.01	764.595	-
P_pseudoalcaligenesCECT5344completegenome	656709	657170	BN5_0605	13506.9	17236.1	9777.69	1.7628	0.346031	1	9777.69	17236.1	accB
P_pseudoalcaligenesCECT5344completegenome	1004736	1005038	BN5_0937	89.0416	119.182	58.9017	2.0234	0.346201	1	58.9017	119.182	-
P_pseudoalcaligenesCECT5344completegenome	3875633	3876781	BN5_3757	89.0416	119.182	58.9017	2.0234	0.346201	1	58.9017	119.182	-
P_pseudoalcaligenesCECT5344completegenome	3510305	3510910	BN5_3372	24239.1	17739.7	30738.5	-1.73275	0.346274	1	30738.5	17739.7	-
P_pseudoalcaligenesCECT5344completegenome	866665	866901	BN5_0803	141.167	185.801	96.5334	1.92473	0.346478	1	96.5334	185.801	-
P_pseudoalcaligenesCECT5344completegenome	74353	74622	BN5_0074	68.5384	92.9005	44.1763	2.10295	0.346572	1	44.1763	92.9005	-
P_pseudoalcaligenesCECT5344completegenome	958190	960754	BN5_0897	12975.4	9496.02	16454.9	-1.73282	0.346602	1	16454.9	9496.02	clpB
P_pseudoalcaligenesCECT5344completegenome	3451881	3452201	BN5_3313	145.626	101.457	189.795	-1.87069	0.346914	1	189.795	101.457	-
P_pseudoalcaligenesCECT5344completegenome	201878	202114	BN5_0197	287.566	205.359	369.772	-1.80061	0.34743	1	369.772	205.359	-
P_pseudoalcaligenesCECT5344completegenome	1699340	1699813	BN5_1615	561.03	721.201	400.859	1.79914	0.347549	1	400.859	721.201	-
P_pseudoalcaligenesCECT5344completegenome	864186	864785	BN5_0800	161.365	211.471	111.259	1.90071	0.347817	1	111.259	211.471	-
P_pseudoalcaligenesCECT5344completegenome	2711748	2712938	BN5_2589	181.562	237.141	125.984	1.8823	0.348816	1	125.984	237.141	-
P_pseudoalcaligenesCECT5344completegenome	2529619	2529897	BN5_2403	1291.45	941.84	1641.07	-1.74241	0.348872	1	1641.07	941.84	-
P_pseudoalcaligenesCECT5344completegenome	3113828	3114751	BN5_2988	673.967	488.95	858.984	-1.75679	0.348906	1	858.984	488.95	livH
P_pseudoalcaligenesCECT5344completegenome	1825735	1827216	BN5_1714	3145.65	2302.34	3988.96	-1.73256	0.349125	1	3988.96	2302.34	gltX
P_pseudoalcaligenesCECT5344completegenome	3521555	3522823	BN5_3390	52.4216	72.1201	32.7232	2.20394	0.349142	1	32.7232	72.1201	-
P_pseudoalcaligenesCECT5344completegenome	3662518	3663894	BN5_3529	38.651	54.3957	22.9062	2.37471	0.349255	1	22.9062	54.3957	-
P_pseudoalcaligenesCECT5344completegenome	771239	772327	BN5_0710	447.987	323.318	572.656	-1.77118	0.349286	1	572.656	323.318	trmA
P_pseudoalcaligenesCECT5344completegenome	2389022	2389714	BN5_2262	224.304	291.536	157.071	1.85608	0.349672	1	157.071	291.536	atoB3
P_pseudoalcaligenesCECT5344completegenome	10039	11580	BN5_0009	53.1088	34.2265	71.991	-2.10337	0.35018	1	71.991	34.2265	-
P_pseudoalcaligenesCECT5344completegenome	3201441	3202121	BN5_3077	913.469	1169.2	657.736	1.77761	0.350285	1	657.736	1169.2	-
P_pseudoalcaligenesCECT5344completegenome	4280523	4281803	BN5_4143	8938.63	11388.3	6489.01	1.75501	0.350355	1	6489.01	11388.3	dctM3
P_pseudoalcaligenesCECT5344completegenome	1866246	1866923	BN5_1760	553.075	710.2	395.951	1.79366	0.350414	1	395.951	710.2	miaE
P_pseudoalcaligenesCECT5344completegenome	1634616	1635938	BN5_1543	1610.36	1177.15	2043.56	-1.73603	0.350438	1	2043.56	1177.15	yliG
P_pseudoalcaligenesCECT5344completegenome	3808978	3809391	BN5_3689	39465.3	28991.7	49938.9	-1.72252	0.351124	1	49938.9	28991.7	rplP
P_pseudoalcaligenesCECT5344completegenome	1716984	1718006	BN5_1635	35.2382	21.3916	49.0848	-2.29459	0.351523	1	49.0848	21.3916	-
P_pseudoalcaligenesCECT5344completegenome	2103279	2105291	BN5_1978	47.7296	66.0082	29.4509	2.2413	0.351653	1	29.4509	66.0082	topB
P_pseudoalcaligenesCECT5344completegenome	1960051	1961058	BN5_1838	419.548	539.678	299.417	1.80243	0.352461	1	299.417	539.678	-
P_pseudoalcaligenesCECT5344completegenome	262102	262743	BN5_0259	508.233	368.546	647.919	-1.75804	0.3529	1	647.919	368.546	tetR1
P_pseudoalcaligenesCECT5344completegenome	583618	584040	BN5_0535	14672.4	10792.3	18552.4	-1.71903	0.353279	1	18552.4	10792.3	rpsF
P_pseudoalcaligenesCECT5344completegenome	4525451	4527478	BN5_4364	1347.21	1719.27	975.151	1.76308	0.35348	1	975.151	1719.27	-
P_pseudoalcaligenesCECT5344completegenome	1255478	1255774	BN5_1167	228.848	163.187	294.509	-1.80473	0.353502	1	294.509	163.187	-
P_pseudoalcaligenesCECT5344completegenome	791104	792552	BN5_0727	2580.23	1894.68	3265.77	-1.72365	0.354175	1	3265.77	1894.68	gatB
P_pseudoalcaligenesCECT5344completegenome	4022104	4022949	BN5_3914	110.974	146.685	75.2633	1.94896	0.354461	1	75.2633	146.685	bioC
P_pseudoalcaligenesCECT5344completegenome	3088756	3089448	BN5_2963	445.227	322.707	567.747	-1.75933	0.354901	1	567.747	322.707	-
P_pseudoalcaligenesCECT5344completegenome	4008697	4010232	BN5_3901	454.315	329.43	579.201	-1.75819	0.355015	1	579.201	329.43	hutH
P_pseudoalcaligenesCECT5344completegenome	3573654	3574481	BN5_3442	2309.72	1697.27	2922.18	-1.7217	0.355589	1	2922.18	1697.27	-
P_pseudoalcaligenesCECT5344completegenome	3015027	3017015	BN5_2885	775.769	566.571	984.968	-1.73847	0.355745	1	984.968	566.571	-
P_pseudoalcaligenesCECT5344completegenome	4084659	4085546	BN5_3965	135.558	177.855	93.2611	1.90707	0.356258	1	93.2611	177.855	-
P_pseudoalcaligenesCECT5344completegenome	219927	220394	BN5_0218	113.015	149.13	76.8995	1.93928	0.35676	1	76.8995	149.13	yigI
P_pseudoalcaligenesCECT5344completegenome	4209331	4210554	BN5_4082	427.098	548.235	305.962	1.79184	0.357002	1	305.962	548.235	-
P_pseudoalcaligenesCECT5344completegenome	2078753	2079112	BN5_1948	12.5388	20.1692	4.90848	4.10905	0.357029	1	4.90848	20.1692	-
P_pseudoalcaligenesCECT5344completegenome	3907675	3909678	BN5_3785	1565.11	1993.08	1137.13	1.75273	0.357489	1	1137.13	1993.08	dnaG
P_pseudoalcaligenesCECT5344completegenome	3217552	3218847	BN5_3096	112191	82844.6	141538	-1.70847	0.357968	1	141538	82844.6	oprD5
P_pseudoalcaligenesCECT5344completegenome	767533	767925	BN5_0703	155.45	202.914	107.987	1.87907	0.359015	1	107.987	202.914	-
P_pseudoalcaligenesCECT5344completegenome	3993651	3994421	BN5_3886	327.999	237.141	418.857	-1.76628	0.359044	1	418.857	237.141	-
P_pseudoalcaligenesCECT5344completegenome	2919134	2920192	BN5_2792	1705.1	1255.38	2154.82	-1.71647	0.359693	1	2154.82	1255.38	purM
P_pseudoalcaligenesCECT5344completegenome	4624820	4625194	BN5_4448	1119.79	822.658	1416.91	-1.72236	0.359772	1	1416.91	822.658	-
P_pseudoalcaligenesCECT5344completegenome	4279897	4280526	BN5_4142	5411.35	6869.74	3952.96	1.73787	0.3599	1	3952.96	6869.74	dctQ3
P_pseudoalcaligenesCECT5344completegenome	935518	936693	BN5_0876	578.073	738.925	417.221	1.77107	0.360444	1	417.221	738.925	-
P_pseudoalcaligenesCECT5344completegenome	683461	684900	BN5_0627	747.816	954.063	541.569	1.76167	0.360788	1	541.569	954.063	cioA1
P_pseudoalcaligenesCECT5344completegenome	3172130	3172205	BN5_3046	2151.15	2733.23	1569.08	1.74193	0.361001	1	1569.08	2733.23	-
P_pseudoalcaligenesCECT5344completegenome	135359	136471	BN5_0131	2116.88	2689.22	1544.53	1.74112	0.361502	1	1544.53	2689.22	-
P_pseudoalcaligenesCECT5344completegenome	3528768	3529547	BN5_3398	359.551	260.977	458.125	-1.75542	0.361663	1	458.125	260.977	-
P_pseudoalcaligenesCECT5344completegenome	188198	188623	BN5_0181	1272.25	1618.42	926.066	1.74763	0.361714	1	926.066	1618.42	-
P_pseudoalcaligenesCECT5344completegenome	4483019	4483807	BN5_4322	138.884	97.79	179.978	-1.84045	0.361935	1	179.978	97.79	znuB
P_pseudoalcaligenesCECT5344completegenome	1636720	1636796	BN5_1545	128.215	168.077	88.3526	1.90234	0.362043	1	88.3526	168.077	-
P_pseudoalcaligenesCECT5344completegenome	2478193	2479374	BN5_2354	1093.74	804.934	1382.55	-1.7176	0.362334	1	1382.55	804.934	-
P_pseudoalcaligenesCECT5344completegenome	3864805	3865611	BN5_3749	800.454	1020.07	580.837	1.75621	0.362539	1	580.837	1020.07	-
P_pseudoalcaligenesCECT5344completegenome	981188	984409	BN5_0916	38484.5	48764.8	28204.1	1.729	0.362681	1	28204.1	48764.8	carB
P_pseudoalcaligenesCECT5344completegenome	1271953	1273401	BN5_1191	58.543	79.4543	37.6317	2.11137	0.362706	1	37.6317	79.4543	-
P_pseudoalcaligenesCECT5344completegenome	3943403	3943939	BN5_3824	181.771	129.572	233.971	-1.80572	0.362758	1	233.971	129.572	-
P_pseudoalcaligenesCECT5344completegenome	1057909	1059150	BN5_0983	398.762	290.314	507.21	-1.74711	0.363078	1	507.21	290.314	-
P_pseudoalcaligenesCECT5344completegenome	3509135	3509209	BN5_3370	197.395	141.184	253.605	-1.79627	0.363222	1	253.605	141.184	-
P_pseudoalcaligenesCECT5344completegenome	1990829	1992085	BN5_1864	28265.3	20949.1	35581.6	-1.69848	0.363308	1	35581.6	20949.1	icdA
P_pseudoalcaligenesCECT5344completegenome	179965	181350	BN5_0173	357.939	459.002	256.877	1.78685	0.364155	1	256.877	459.002	norM1
P_pseudoalcaligenesCECT5344completegenome	395602	396480	BN5_0376	2506.46	3178.79	1834.14	1.73312	0.36479	1	1834.14	3178.79	proW
P_pseudoalcaligenesCECT5344completegenome	2122307	2122576	BN5_2003	17.2309	26.2811	8.1808	3.21253	0.364799	1	8.1808	26.2811	-
P_pseudoalcaligenesCECT5344completegenome	2362773	2362973	BN5_2235	17.2309	26.2811	8.1808	3.21253	0.364799	1	8.1808	26.2811	-
P_pseudoalcaligenesCECT5344completegenome	4233405	4234583	BN5_4104	3826.59	2834.69	4818.49	-1.69983	0.36487	1	4818.49	2834.69	phaA3
P_pseudoalcaligenesCECT5344completegenome	2621452	2621778	BN5_2501	2445.31	1809.73	3080.89	-1.70241	0.36502	1	3080.89	1809.73	-
P_pseudoalcaligenesCECT5344completegenome	3669310	3671316	BN5_3536	38.0398	53.1733	22.9062	2.32135	0.365205	1	22.9062	53.1733	-
P_pseudoalcaligenesCECT5344completegenome	2232628	2232795	BN5_2108	38.0398	53.1733	22.9062	2.32135	0.365205	1	22.9062	53.1733	-
P_pseudoalcaligenesCECT5344completegenome	1458935	1459072	BN5_1365	9.88719	16.5021	3.27232	5.04292	0.366037	1	3.27232	16.5021	-
P_pseudoalcaligenesCECT5344completegenome	3733010	3733537	BN5_3601	2280.09	1688.71	2871.46	-1.70039	0.366341	1	2871.46	1688.71	-
P_pseudoalcaligenesCECT5344completegenome	3122032	3123279	BN5_2997	553.085	705.31	400.859	1.7595	0.366998	1	400.859	705.31	lbp
P_pseudoalcaligenesCECT5344completegenome	3797424	3799547	BN5_3669	7258.28	5390.06	9126.5	-1.69321	0.367039	1	9126.5	5390.06	katG
P_pseudoalcaligenesCECT5344completegenome	3137731	3138393	BN5_3011	98.6327	130.183	67.0825	1.94064	0.367468	1	67.0825	130.183	-
P_pseudoalcaligenesCECT5344completegenome	2842647	2847488	BN5_2725	13596.2	10110.9	17081.5	-1.68942	0.368357	1	17081.5	10110.9	gdhB
P_pseudoalcaligenesCECT5344completegenome	70105	72141	BN5_0070	865.847	1100.14	631.558	1.74194	0.368711	1	631.558	1100.14	-
P_pseudoalcaligenesCECT5344completegenome	3171135	3171851	BN5_3044	8248.96	6134.49	10363.4	-1.68937	0.368858	1	10363.4	6134.49	fklB3
P_pseudoalcaligenesCECT5344completegenome	644711	645304	BN5_0596	209.647	150.963	268.33	-1.77745	0.369113	1	268.33	150.963	marC
P_pseudoalcaligenesCECT5344completegenome	428699	429487	BN5_0410	1765.84	1309.77	2221.9	-1.6964	0.369635	1	2221.9	1309.77	phaF1
P_pseudoalcaligenesCECT5344completegenome	1758353	1761243	BN5_1665	10.32	4.27831	16.3616	-3.82431	0.369733	1	16.3616	4.27831	-
P_pseudoalcaligenesCECT5344completegenome	1023981	1024688	BN5_0953	285.311	366.101	204.52	1.79005	0.37	1	204.52	366.101	sfsA
P_pseudoalcaligenesCECT5344completegenome	318236	318769	BN5_0311	2193	2776.01	1609.98	1.72425	0.370064	1	1609.98	2776.01	pilI
P_pseudoalcaligenesCECT5344completegenome	1318858	1320345	BN5_1233	726.13	536.011	916.249	-1.70938	0.370896	1	916.249	536.011	-
P_pseudoalcaligenesCECT5344completegenome	1276512	1277396	BN5_1196	418.466	306.816	530.116	-1.7278	0.371286	1	530.116	306.816	NIT1
P_pseudoalcaligenesCECT5344completegenome	2354083	2355696	BN5_2225	8234.95	10403	6066.88	1.71472	0.3713	1	6066.88	10403	-
P_pseudoalcaligenesCECT5344completegenome	2300480	2301916	BN5_2175	32651.5	24341.8	40961.3	-1.68276	0.371402	1	40961.3	24341.8	lpdA
P_pseudoalcaligenesCECT5344completegenome	2932740	2933852	BN5_2809	2583.04	1921.57	3244.5	-1.68846	0.371968	1	3244.5	1921.57	adhC
P_pseudoalcaligenesCECT5344completegenome	3876959	3878323	BN5_3758	664.176	844.05	484.303	1.74281	0.372115	1	484.303	844.05	-
P_pseudoalcaligenesCECT5344completegenome	1488541	1489065	BN5_1391	349.743	256.087	443.399	-1.73144	0.373817	1	443.399	256.087	-
P_pseudoalcaligenesCECT5344completegenome	3119880	3120761	BN5_2995	82.516	109.403	55.6294	1.96663	0.374126	1	55.6294	109.403	mmsR
P_pseudoalcaligenesCECT5344completegenome	1206602	1206928	BN5_1121	660.572	488.339	832.805	-1.70538	0.374212	1	832.805	488.339	grxD
P_pseudoalcaligenesCECT5344completegenome	4647230	4647475	BN5_4476	242.264	311.094	173.433	1.79374	0.374569	1	173.433	311.094	merT5
P_pseudoalcaligenesCECT5344completegenome	2753245	2755392	BN5_2634	4532.21	5720.1	3344.31	1.7104	0.374743	1	3344.31	5720.1	flhA
P_pseudoalcaligenesCECT5344completegenome	956713	957198	BN5_0895	958.636	711.422	1205.85	-1.69499	0.375003	1	1205.85	711.422	-
P_pseudoalcaligenesCECT5344completegenome	1358697	1359593	BN5_1281	768.841	974.844	562.839	1.73201	0.375422	1	562.839	974.844	-
P_pseudoalcaligenesCECT5344completegenome	1514848	1515063	BN5_1417	2589.05	1931.96	3246.14	-1.68023	0.37626	1	3246.14	1931.96	rmf
P_pseudoalcaligenesCECT5344completegenome	3679036	3679674	BN5_3545	19.1024	10.3902	27.8147	-2.67702	0.376401	1	27.8147	10.3902	-
P_pseudoalcaligenesCECT5344completegenome	3085377	3085841	BN5_2961	520.447	661.305	379.589	1.74216	0.376949	1	379.589	661.305	-
P_pseudoalcaligenesCECT5344completegenome	3492032	3493468	BN5_3352	3923.11	4946.95	2899.28	1.70627	0.377352	1	2899.28	4946.95	-
P_pseudoalcaligenesCECT5344completegenome	2559613	2560773	BN5_2436	254.88	185.801	323.96	-1.74358	0.377494	1	323.96	185.801	-
P_pseudoalcaligenesCECT5344completegenome	3904464	3904997	BN5_3780	115.568	150.963	80.1718	1.883	0.377673	1	80.1718	150.963	folK3
P_pseudoalcaligenesCECT5344completegenome	3172038	3172114	BN5_3045	449.346	571.46	327.232	1.74635	0.378074	1	327.232	571.46	-
P_pseudoalcaligenesCECT5344completegenome	1811797	1812939	BN5_1702	3258.41	4108.4	2408.43	1.70584	0.378172	1	2408.43	4108.4	-
P_pseudoalcaligenesCECT5344completegenome	2377461	2377853	BN5_2249	59.1314	39.7272	78.5357	-1.97688	0.379282	1	78.5357	39.7272	-
P_pseudoalcaligenesCECT5344completegenome	4470405	4471379	BN5_4311	325.302	414.996	235.607	1.76139	0.379453	1	235.607	414.996	-
P_pseudoalcaligenesCECT5344completegenome	3854564	3856093	BN5_3738	625.417	792.71	458.125	1.73034	0.379546	1	458.125	792.71	-
P_pseudoalcaligenesCECT5344completegenome	2440619	2441254	BN5_2317	1196.68	1511.47	881.89	1.71389	0.379798	1	881.89	1511.47	-
P_pseudoalcaligenesCECT5344completegenome	1618882	1619175	BN5_1527	547.02	405.217	688.823	-1.69989	0.379967	1	688.823	405.217	bolA
P_pseudoalcaligenesCECT5344completegenome	3641537	3642103	BN5_3507	585.107	433.943	736.272	-1.6967	0.380472	1	736.272	433.943	-
P_pseudoalcaligenesCECT5344completegenome	1654057	1654596	BN5_1562	826.09	614.854	1037.33	-1.68711	0.38068	1	1037.33	614.854	-
P_pseudoalcaligenesCECT5344completegenome	4650461	4651678	BN5_4481	399.265	294.592	503.937	-1.71063	0.380829	1	503.937	294.592	tniQ
P_pseudoalcaligenesCECT5344completegenome	3347368	3348276	BN5_3214	1823	1363.56	2282.44	-1.67389	0.381204	1	2282.44	1363.56	-
P_pseudoalcaligenesCECT5344completegenome	2136678	2137751	BN5_2018	139.541	180.911	98.1696	1.84285	0.381418	1	98.1696	180.911	-
P_pseudoalcaligenesCECT5344completegenome	4119312	4119563	BN5_4001	572.343	424.775	719.91	-1.6948	0.381804	1	719.91	424.775	fdx1
P_pseudoalcaligenesCECT5344completegenome	1208240	1210795	BN5_1124	833.623	1053.69	613.56	1.71733	0.381997	1	613.56	1053.69	-
P_pseudoalcaligenesCECT5344completegenome	1494417	1495754	BN5_1394	11401.5	8560.29	14242.8	-1.66382	0.382037	1	14242.8	8560.29	nqrA
P_pseudoalcaligenesCECT5344completegenome	2744796	2745536	BN5_2626	1487.16	1112.36	1861.95	-1.67387	0.382423	1	1861.95	1112.36	motA3
P_pseudoalcaligenesCECT5344completegenome	2999208	2999435	BN5_2872	66.3992	88.6222	44.1763	2.0061	0.382938	1	44.1763	88.6222	-
P_pseudoalcaligenesCECT5344completegenome	2635680	2638127	BN5_2514	1280.58	957.73	1603.44	-1.6742	0.383302	1	1603.44	957.73	fadE
P_pseudoalcaligenesCECT5344completegenome	2013676	2014236	BN5_1888	435.105	322.096	548.114	-1.70171	0.383419	1	548.114	322.096	-
P_pseudoalcaligenesCECT5344completegenome	4674914	4675384	BN5_4501	13378.4	10056.5	16700.3	-1.66065	0.38362	1	16700.3	10056.5	atpF
P_pseudoalcaligenesCECT5344completegenome	1505468	1505671	BN5_1406	4.27831	8.55662	0	#NAME?	0.384048	1	0	8.55662	-
P_pseudoalcaligenesCECT5344completegenome	440435	442174	BN5_0420	1606.32	1203.43	2009.2	-1.66957	0.384226	1	2009.2	1203.43	argS
P_pseudoalcaligenesCECT5344completegenome	215584	215793	BN5_0213	51.4726	34.2265	68.7187	-2.00776	0.384345	1	68.7187	34.2265	-
P_pseudoalcaligenesCECT5344completegenome	2504135	2505019	BN5_2380	8353.29	10494.1	6212.5	1.68919	0.385145	1	6212.5	10494.1	-
P_pseudoalcaligenesCECT5344completegenome	3275837	3276268	BN5_3152	3156.35	2374.46	3938.24	-1.65858	0.387141	1	3938.24	2374.46	mgtE3
P_pseudoalcaligenesCECT5344completegenome	1060684	1061922	BN5_0985	2520	1895.29	3144.7	-1.65922	0.387583	1	3144.7	1895.29	lyS1
P_pseudoalcaligenesCECT5344completegenome	846230	846370	BN5_0777	368.935	273.201	464.669	-1.70084	0.387642	1	464.669	273.201	-
P_pseudoalcaligenesCECT5344completegenome	1254329	1255039	BN5_1165	351.883	260.366	443.399	-1.70299	0.387747	1	443.399	260.366	-
P_pseudoalcaligenesCECT5344completegenome	2602210	2603598	BN5_2484	587.247	438.221	736.272	-1.68014	0.388987	1	736.272	438.221	-
P_pseudoalcaligenesCECT5344completegenome	1293765	1294028	BN5_1214	892.25	668.639	1115.86	-1.66885	0.389425	1	1115.86	668.639	-
P_pseudoalcaligenesCECT5344completegenome	4384372	4384722	BN5_4239	263.792	336.153	191.431	1.756	0.389457	1	191.431	336.153	fliP3
P_pseudoalcaligenesCECT5344completegenome	1324349	1325200	BN5_1239	583.57	435.777	731.363	-1.6783	0.390051	1	731.363	435.777	phnD1
P_pseudoalcaligenesCECT5344completegenome	3591074	3592267	BN5_3457	13042.1	9848.67	16235.6	-1.64851	0.390276	1	16235.6	9848.67	-
P_pseudoalcaligenesCECT5344completegenome	3996408	3997703	BN5_3889	191.262	245.086	137.437	1.78326	0.390404	1	137.437	245.086	dctM1
P_pseudoalcaligenesCECT5344completegenome	2702953	2703231	BN5_2581	37.123	51.3397	22.9062	2.2413	0.390507	1	22.9062	51.3397	-
P_pseudoalcaligenesCECT5344completegenome	2417407	2417724	BN5_2294	427.239	317.817	536.66	-1.68858	0.390527	1	536.66	317.817	-
P_pseudoalcaligenesCECT5344completegenome	3013975	3014826	BN5_2883	241.909	177.855	305.962	-1.72028	0.390604	1	305.962	177.855	-
P_pseudoalcaligenesCECT5344completegenome	1977842	1979437	BN5_1853	5890.95	4447	7334.9	-1.64941	0.390705	1	7334.9	4447	aceA
P_pseudoalcaligenesCECT5344completegenome	3216459	3216890	BN5_3095	462.919	585.517	340.321	1.72048	0.390714	1	340.321	585.517	-
P_pseudoalcaligenesCECT5344completegenome	2388771	2389175	BN5_2261	92.4127	121.015	63.8102	1.89648	0.390802	1	63.8102	121.015	-
P_pseudoalcaligenesCECT5344completegenome	4467015	4468826	BN5_4309	5907.6	7405.76	4409.45	1.67952	0.391096	1	4409.45	7405.76	oadA
P_pseudoalcaligenesCECT5344completegenome	3813205	3813516	BN5_3697	22270.5	16832.7	27708.4	-1.6461	0.39129	1	27708.4	16832.7	rpsJ
P_pseudoalcaligenesCECT5344completegenome	3396838	3397269	BN5_3261	15278.3	11547.8	19008.9	-1.64611	0.39149	1	19008.9	11547.8	ndk
P_pseudoalcaligenesCECT5344completegenome	366065	367225	BN5_0346	1904.57	1435.07	2374.07	-1.65432	0.391502	1	2374.07	1435.07	pgk
P_pseudoalcaligenesCECT5344completegenome	3292657	3295170	BN5_3168	2112.67	1592.75	2632.58	-1.65285	0.391803	1	2632.58	1592.75	hsdR3
P_pseudoalcaligenesCECT5344completegenome	2336017	2336838	BN5_2211	692.213	518.898	865.528	-1.66801	0.39296	1	865.528	518.898	nudC
P_pseudoalcaligenesCECT5344completegenome	3817137	3817607	BN5_3700	24742.6	18723.7	30761.4	-1.64291	0.393016	1	30761.4	18723.7	rpsG
P_pseudoalcaligenesCECT5344completegenome	3664646	3667096	BN5_3531	65.788	87.3998	44.1763	1.97843	0.394017	1	44.1763	87.3998	trbE
P_pseudoalcaligenesCECT5344completegenome	4417548	4418888	BN5_4268	2531.01	1912.4	3149.61	-1.64694	0.394287	1	3149.61	1912.4	srfA
P_pseudoalcaligenesCECT5344completegenome	645380	648160	BN5_0597	1299.77	979.733	1619.8	-1.65331	0.394435	1	1619.8	979.733	-
P_pseudoalcaligenesCECT5344completegenome	781315	782913	BN5_0718	135.972	175.411	96.5334	1.8171	0.394641	1	96.5334	175.411	-
P_pseudoalcaligenesCECT5344completegenome	3333962	3335071	BN5_3207	441.805	558.014	325.596	1.71382	0.395321	1	325.596	558.014	-
P_pseudoalcaligenesCECT5344completegenome	2289178	2289291	BN5_2165	6.92995	12.2237	1.63616	7.471	0.39561	1	1.63616	12.2237	lipC
P_pseudoalcaligenesCECT5344completegenome	1775271	1777511	BN5_1680	4692.05	3552.83	5831.27	-1.6413	0.395622	1	5831.27	3552.83	aroA
P_pseudoalcaligenesCECT5344completegenome	367977	369041	BN5_0349	6659.4	5044.74	8274.06	-1.64014	0.395651	1	8274.06	5044.74	fbaA
P_pseudoalcaligenesCECT5344completegenome	1212573	1212824	BN5_1127	54.669	73.3425	35.9955	2.03754	0.395821	1	35.9955	73.3425	-
P_pseudoalcaligenesCECT5344completegenome	3720662	3722281	BN5_3590	192.691	246.308	139.074	1.77107	0.395893	1	139.074	246.308	-
P_pseudoalcaligenesCECT5344completegenome	4569869	4570099	BN5_4401	1640.71	1239.49	2041.93	-1.6474	0.396127	1	2041.93	1239.49	-
P_pseudoalcaligenesCECT5344completegenome	231824	232150	BN5_0229	16820.3	12756.7	20883.9	-1.6371	0.396455	1	20883.9	12756.7	trxA
P_pseudoalcaligenesCECT5344completegenome	4291624	4292814	BN5_4154	9849.71	12315.4	7383.99	1.66786	0.396929	1	7383.99	12315.4	-
P_pseudoalcaligenesCECT5344completegenome	3947874	3948302	BN5_3830	260.223	330.652	189.795	1.74216	0.396929	1	189.795	330.652	-
P_pseudoalcaligenesCECT5344completegenome	3490133	3491083	BN5_3350	4076.41	5099.75	3053.07	1.67036	0.397127	1	3053.07	5099.75	-
P_pseudoalcaligenesCECT5344completegenome	984406	984882	BN5_0917	8767.26	10960.4	6574.09	1.66722	0.397437	1	6574.09	10960.4	greA
P_pseudoalcaligenesCECT5344completegenome	3413177	3413389	BN5_3281	5398.33	4094.95	6701.71	-1.63658	0.39799	1	6701.71	4094.95	-
P_pseudoalcaligenesCECT5344completegenome	1299747	1302041	BN5_1219	724.177	910.058	538.297	1.69063	0.39838	1	538.297	910.058	bglX
P_pseudoalcaligenesCECT5344completegenome	1433869	1435122	BN5_1347	377.304	281.757	472.85	-1.67822	0.398749	1	472.85	281.757	-
P_pseudoalcaligenesCECT5344completegenome	171478	171825	BN5_0165	3164.63	3956.83	2372.43	1.66784	0.399364	1	2372.43	3956.83	tdcF3
P_pseudoalcaligenesCECT5344completegenome	2737734	2738405	BN5_2617	412.223	520.12	304.326	1.70909	0.399547	1	304.326	520.12	ccmB
P_pseudoalcaligenesCECT5344completegenome	585251	585697	BN5_0538	21640.8	16451.9	26829.7	-1.6308	0.399876	1	26829.7	16451.9	rplI
P_pseudoalcaligenesCECT5344completegenome	787787	788728	BN5_0723	176.88	226.139	127.62	1.77197	0.399914	1	127.62	226.139	-
P_pseudoalcaligenesCECT5344completegenome	2490375	2491208	BN5_2367	1615.77	2022.42	1209.12	1.67263	0.400029	1	1209.12	2022.42	-
P_pseudoalcaligenesCECT5344completegenome	3464652	3465650	BN5_3326	287.972	364.879	211.065	1.72875	0.400041	1	211.065	364.879	-
P_pseudoalcaligenesCECT5344completegenome	3802350	3802706	BN5_3674	16015.1	12175.5	19854.8	-1.63072	0.400079	1	19854.8	12175.5	rpsM
P_pseudoalcaligenesCECT5344completegenome	1592961	1593965	BN5_1497	642.889	484.06	801.718	-1.65624	0.400342	1	801.718	484.06	-
P_pseudoalcaligenesCECT5344completegenome	2278960	2280036	BN5_2154	3262.81	2477.75	4047.86	-1.63368	0.400812	1	4047.86	2477.75	aroF1
P_pseudoalcaligenesCECT5344completegenome	420228	421199	BN5_0397	1827.96	2286.45	1369.47	1.66959	0.400952	1	1369.47	2286.45	pip
P_pseudoalcaligenesCECT5344completegenome	2026953	2027432	BN5_1901	795.031	600.186	989.877	-1.64928	0.401322	1	989.877	600.186	cioC3
P_pseudoalcaligenesCECT5344completegenome	4255944	4256999	BN5_4123	2082.83	1580.53	2585.13	-1.63561	0.401426	1	2585.13	1580.53	pslL
P_pseudoalcaligenesCECT5344completegenome	4406841	4408067	BN5_4262	536.286	403.384	669.189	-1.65894	0.401772	1	669.189	403.384	-
P_pseudoalcaligenesCECT5344completegenome	3283508	3283777	BN5_3159	302.559	225.528	379.589	-1.68311	0.402082	1	379.589	225.528	-
P_pseudoalcaligenesCECT5344completegenome	495644	497017	BN5_0460	49.9769	67.2306	32.7232	2.05452	0.402122	1	32.7232	67.2306	-
P_pseudoalcaligenesCECT5344completegenome	2736884	2737639	BN5_2616	3155.87	3940.94	2370.8	1.66228	0.402553	1	2370.8	3940.94	ccmC
P_pseudoalcaligenesCECT5344completegenome	2554316	2554939	BN5_2432	539.145	405.828	672.462	-1.65701	0.402724	1	672.462	405.828	-
P_pseudoalcaligenesCECT5344completegenome	1599010	1599086	BN5_1502	1508.05	1885.51	1130.59	1.66773	0.403305	1	1130.59	1885.51	-
P_pseudoalcaligenesCECT5344completegenome	3190364	3190729	BN5_3065	95.8824	124.682	67.0825	1.85864	0.403305	1	67.0825	124.682	dgkA
P_pseudoalcaligenesCECT5344completegenome	11544	12371	BN5_0010	90.171	64.1747	116.167	-1.81017	0.404284	1	116.167	64.1747	-
P_pseudoalcaligenesCECT5344completegenome	435998	436369	BN5_0415	725.508	909.447	541.569	1.67928	0.404636	1	541.569	909.447	hisA1
P_pseudoalcaligenesCECT5344completegenome	1340466	1341167	BN5_1257	887.539	672.306	1102.77	-1.64028	0.405047	1	1102.77	672.306	-
P_pseudoalcaligenesCECT5344completegenome	4058238	4059101	BN5_3944	43.2443	58.674	27.8147	2.10946	0.405176	1	27.8147	58.674	purU3
P_pseudoalcaligenesCECT5344completegenome	836090	836341	BN5_0766	197.896	251.809	143.982	1.74889	0.405487	1	143.982	251.809	stbD
P_pseudoalcaligenesCECT5344completegenome	1399970	1401172	BN5_1316	47.6308	64.1747	31.087	2.06435	0.405584	1	31.087	64.1747	-
P_pseudoalcaligenesCECT5344completegenome	3657999	3659252	BN5_3524	5497.64	4192.13	6803.15	-1.62284	0.40575	1	6803.15	4192.13	-
P_pseudoalcaligenesCECT5344completegenome	3336499	3336621	BN5_3209	324.204	242.641	405.768	-1.67229	0.405773	1	405.768	242.641	-
P_pseudoalcaligenesCECT5344completegenome	4668490	4669848	BN5_4495	1787.63	1359.89	2215.36	-1.62907	0.405887	1	2215.36	1359.89	glmU
P_pseudoalcaligenesCECT5344completegenome	3040767	3041522	BN5_2914	442.83	556.792	328.868	1.69305	0.406431	1	328.868	556.792	-
P_pseudoalcaligenesCECT5344completegenome	3801292	3801912	BN5_3672	60424.6	46147.1	74702.1	-1.61878	0.40645	1	74702.1	46147.1	rpsD
P_pseudoalcaligenesCECT5344completegenome	1373144	1374751	BN5_1294	427.63	537.845	317.415	1.69445	0.406513	1	317.415	537.845	rstB
P_pseudoalcaligenesCECT5344completegenome	4367665	4368465	BN5_4223	180.35	229.806	130.893	1.75568	0.406837	1	130.893	229.806	K07506
P_pseudoalcaligenesCECT5344completegenome	3488740	3489726	BN5_3348	676.645	847.717	505.573	1.67674	0.407132	1	505.573	847.717	-
P_pseudoalcaligenesCECT5344completegenome	294017	295558	BN5_0287	8530.97	6515.26	10546.7	-1.61877	0.407453	1	10546.7	6515.26	pckA
P_pseudoalcaligenesCECT5344completegenome	1873441	1874175	BN5_1766	1587.8	1208.93	1966.66	-1.62678	0.407869	1	1966.66	1208.93	-
P_pseudoalcaligenesCECT5344completegenome	2216461	2217786	BN5_2095	12581.3	15659.8	9502.82	1.64792	0.408232	1	9502.82	15659.8	-
P_pseudoalcaligenesCECT5344completegenome	4568891	4569646	BN5_4400	388.225	292.148	484.303	-1.65774	0.408956	1	484.303	292.148	cobM
P_pseudoalcaligenesCECT5344completegenome	212913	213785	BN5_0209	2947.88	2250.39	3645.36	-1.61988	0.408991	1	3645.36	2250.39	algP
P_pseudoalcaligenesCECT5344completegenome	3010039	3011310	BN5_2880	180.044	229.195	130.893	1.75102	0.409242	1	130.893	229.195	codB
P_pseudoalcaligenesCECT5344completegenome	3317651	3318550	BN5_3189	800.335	607.52	993.149	-1.63476	0.409298	1	993.149	607.52	-
P_pseudoalcaligenesCECT5344completegenome	1654642	1654914	BN5_1563	296.94	222.472	371.408	-1.66946	0.409787	1	371.408	222.472	rof
P_pseudoalcaligenesCECT5344completegenome	3659503	3660780	BN5_3526	277.365	350.21	204.52	1.71235	0.409951	1	204.52	350.21	trbI
P_pseudoalcaligenesCECT5344completegenome	3255235	3255996	BN5_3132	1075.11	818.38	1331.83	-1.6274	0.410406	1	1331.83	818.38	-
P_pseudoalcaligenesCECT5344completegenome	2749784	2750209	BN5_2630	4039.31	3088.33	4990.29	-1.61585	0.410418	1	4990.29	3088.33	cheY3
P_pseudoalcaligenesCECT5344completegenome	3319671	3320720	BN5_3191	246.965	312.317	181.614	1.71968	0.410552	1	181.614	312.317	ssuA1
P_pseudoalcaligenesCECT5344completegenome	3864038	3864808	BN5_3748	1334.43	1664.26	1004.6	1.65664	0.410627	1	1004.6	1664.26	-
P_pseudoalcaligenesCECT5344completegenome	169495	169983	BN5_0163	388.531	292.759	484.303	-1.65427	0.410809	1	484.303	292.759	-
P_pseudoalcaligenesCECT5344completegenome	686324	686755	BN5_0630	114.858	147.907	81.808	1.80798	0.410882	1	81.808	147.907	-
P_pseudoalcaligenesCECT5344completegenome	183731	185224	BN5_0176	477.569	361.212	593.926	-1.64426	0.411899	1	593.926	361.212	comM
P_pseudoalcaligenesCECT5344completegenome	2577125	2577808	BN5_2453	1306.69	996.846	1616.53	-1.62164	0.41211	1	1616.53	996.846	-
P_pseudoalcaligenesCECT5344completegenome	2253913	2254899	BN5_2131	1826.76	2274.23	1379.28	1.64885	0.412926	1	1379.28	2274.23	MIT
P_pseudoalcaligenesCECT5344completegenome	1167303	1169075	BN5_1087	354.489	445.556	263.422	1.69142	0.413188	1	263.422	445.556	-
P_pseudoalcaligenesCECT5344completegenome	2409633	2410301	BN5_2280	794.578	991.957	597.198	1.66102	0.413673	1	597.198	991.957	-
P_pseudoalcaligenesCECT5344completegenome	389136	390833	BN5_0371	496.798	622.189	371.408	1.67521	0.413702	1	371.408	622.189	betA
P_pseudoalcaligenesCECT5344completegenome	3116016	3116783	BN5_2990	1253.28	957.119	1549.44	-1.61886	0.414018	1	1549.44	957.119	livG
P_pseudoalcaligenesCECT5344completegenome	2738402	2739046	BN5_2618	397.131	498.118	296.145	1.68201	0.41522	1	296.145	498.118	ccmA
P_pseudoalcaligenesCECT5344completegenome	2804502	2804603	BN5_2688	77.4063	55.0069	99.8057	-1.81442	0.415307	1	99.8057	55.0069	-
P_pseudoalcaligenesCECT5344completegenome	1716431	1716991	BN5_1634	33.9076	22.0027	45.8125	-2.08213	0.416006	1	45.8125	22.0027	-
P_pseudoalcaligenesCECT5344completegenome	2726432	2726872	BN5_2604	13.1785	6.72306	19.6339	-2.92038	0.416169	1	19.6339	6.72306	-
P_pseudoalcaligenesCECT5344completegenome	747349	748320	BN5_0689	44.9792	60.5075	29.4509	2.05452	0.417116	1	29.4509	60.5075	-
P_pseudoalcaligenesCECT5344completegenome	4382430	4383320	BN5_4237	502.003	627.689	376.317	1.66798	0.417553	1	376.317	627.689	ubiA
P_pseudoalcaligenesCECT5344completegenome	4437100	4437747	BN5_4284	767.245	585.517	948.973	-1.62074	0.417743	1	948.973	585.517	gph5
P_pseudoalcaligenesCECT5344completegenome	3730406	3731989	BN5_3599	60.1792	79.4543	40.904	1.94246	0.418036	1	40.904	79.4543	-
P_pseudoalcaligenesCECT5344completegenome	1665784	1666323	BN5_1578	865.481	1078.13	652.828	1.65148	0.418061	1	652.828	1078.13	moaB
P_pseudoalcaligenesCECT5344completegenome	191832	192734	BN5_0185	428.655	536.622	320.687	1.67335	0.418109	1	320.687	536.622	xerC
P_pseudoalcaligenesCECT5344completegenome	1640509	1641594	BN5_1551	340.412	427.22	253.605	1.68459	0.418126	1	253.605	427.22	dinP
P_pseudoalcaligenesCECT5344completegenome	3994544	3994843	BN5_3887	114.675	83.7327	145.618	-1.73909	0.418763	1	145.618	83.7327	-
P_pseudoalcaligenesCECT5344completegenome	3355467	3357818	BN5_3221	3402.74	2615.27	4190.21	-1.60221	0.41885	1	4190.21	2615.27	-
P_pseudoalcaligenesCECT5344completegenome	2028872	2029879	BN5_1903	772.962	590.407	955.517	-1.6184	0.418992	1	955.517	590.407	cioB3
P_pseudoalcaligenesCECT5344completegenome	2368425	2368784	BN5_2242	66.6061	87.3998	45.8125	1.90777	0.419608	1	45.8125	87.3998	-
P_pseudoalcaligenesCECT5344completegenome	3257186	3258127	BN5_3134	283.999	356.933	211.065	1.69111	0.420485	1	211.065	356.933	-
P_pseudoalcaligenesCECT5344completegenome	4484915	4485922	BN5_4324	660.025	822.658	497.393	1.65394	0.420512	1	497.393	822.658	metN
P_pseudoalcaligenesCECT5344completegenome	2476429	2476866	BN5_2352	2653.57	2041.37	3265.77	-1.5998	0.421081	1	3265.77	2041.37	-
P_pseudoalcaligenesCECT5344completegenome	1648050	1648955	BN5_1558	1592.85	1976.58	1209.12	1.63472	0.422173	1	1209.12	1976.58	cysM1
P_pseudoalcaligenesCECT5344completegenome	4175038	4175805	BN5_4048	208.001	155.853	260.149	-1.6692	0.422347	1	260.149	155.853	-
P_pseudoalcaligenesCECT5344completegenome	421196	421633	BN5_0398	665.535	828.77	502.301	1.64995	0.422695	1	502.301	828.77	dtd
P_pseudoalcaligenesCECT5344completegenome	1860160	1861302	BN5_1756	6.62436	11.6126	1.63616	7.09745	0.422772	1	1.63616	11.6126	-
P_pseudoalcaligenesCECT5344completegenome	3375819	3376622	BN5_3239	6.62436	11.6126	1.63616	7.09745	0.422772	1	1.63616	11.6126	-
P_pseudoalcaligenesCECT5344completegenome	2666974	2667672	BN5_2547	22.2666	13.4461	31.087	-2.31197	0.42334	1	31.087	13.4461	-
P_pseudoalcaligenesCECT5344completegenome	3937890	3938360	BN5_3818	77.7119	55.618	99.8057	-1.79449	0.423512	1	99.8057	55.618	-
P_pseudoalcaligenesCECT5344completegenome	4682120	4683487	BN5_4509	699.405	870.331	528.48	1.64686	0.423718	1	528.48	870.331	trmE
P_pseudoalcaligenesCECT5344completegenome	2477115	2478071	BN5_2353	530.659	405.217	656.1	-1.61913	0.424074	1	656.1	405.217	-
P_pseudoalcaligenesCECT5344completegenome	684903	685910	BN5_0628	964.951	1198.54	731.363	1.63877	0.424231	1	731.363	1198.54	cioB1
P_pseudoalcaligenesCECT5344completegenome	3756444	3757319	BN5_3624	688.286	856.273	520.299	1.64573	0.424622	1	520.299	856.273	yeaP
P_pseudoalcaligenesCECT5344completegenome	2369721	2370518	BN5_2244	364.224	276.868	451.58	-1.63103	0.425158	1	451.58	276.868	-
P_pseudoalcaligenesCECT5344completegenome	2975072	2975443	BN5_2847	216.271	162.576	269.966	-1.66056	0.425369	1	269.966	162.576	-
P_pseudoalcaligenesCECT5344completegenome	2156848	2159124	BN5_2036	587.021	449.223	724.819	-1.6135	0.425641	1	724.819	449.223	cti
P_pseudoalcaligenesCECT5344completegenome	377811	379049	BN5_0358	157.662	117.348	197.975	-1.68708	0.425718	1	197.975	117.348	nfeD
P_pseudoalcaligenesCECT5344completegenome	1616041	1617435	BN5_1524	276.31	209.026	343.594	-1.64378	0.425809	1	343.594	209.026	fumC
P_pseudoalcaligenesCECT5344completegenome	3812492	3813121	BN5_3696	60839.4	47053.5	74625.2	-1.58597	0.425857	1	74625.2	47053.5	rplC
P_pseudoalcaligenesCECT5344completegenome	4353564	4354019	BN5_4208	837.23	1039.63	634.83	1.63765	0.426608	1	634.83	1039.63	dut
P_pseudoalcaligenesCECT5344completegenome	2522662	2523111	BN5_2394	343.189	260.977	425.402	-1.63003	0.427217	1	425.402	260.977	-
P_pseudoalcaligenesCECT5344completegenome	3542232	3543224	BN5_3412	1176.07	905.78	1446.37	-1.59682	0.427397	1	1446.37	905.78	-
P_pseudoalcaligenesCECT5344completegenome	1981454	1981879	BN5_1856	2154.35	2666	1642.7	1.62293	0.427476	1	1642.7	2666	-
P_pseudoalcaligenesCECT5344completegenome	619165	619890	BN5_0569	1118.79	1386.78	850.803	1.62997	0.427934	1	850.803	1386.78	-
P_pseudoalcaligenesCECT5344completegenome	636866	637708	BN5_0590	57.5275	75.7872	39.2678	1.93001	0.428351	1	39.2678	75.7872	-
P_pseudoalcaligenesCECT5344completegenome	2574443	2576851	BN5_2451	2399.71	1854.34	2945.09	-1.58821	0.428392	1	2945.09	1854.34	ccoI
P_pseudoalcaligenesCECT5344completegenome	2942319	2943269	BN5_2818	8622.55	10648.1	6597	1.61408	0.429031	1	6597	10648.1	accA
P_pseudoalcaligenesCECT5344completegenome	568540	569841	BN5_0522	16898.3	20861	12935.5	1.6127	0.429252	1	12935.5	20861	-
P_pseudoalcaligenesCECT5344completegenome	1513424	1513645	BN5_1415	196.666	147.907	245.424	-1.65931	0.429897	1	245.424	147.907	-
P_pseudoalcaligenesCECT5344completegenome	2224867	2225820	BN5_2100	13.6625	20.7804	6.54464	3.17517	0.429914	1	6.54464	20.7804	-
P_pseudoalcaligenesCECT5344completegenome	3369602	3370528	BN5_3234	17.1607	9.779	24.5424	-2.5097	0.430222	1	24.5424	9.779	-
P_pseudoalcaligenesCECT5344completegenome	1827406	1827642	BN5_1715	235.136	295.203	175.069	1.68621	0.430413	1	175.069	295.203	-
P_pseudoalcaligenesCECT5344completegenome	3029139	3029993	BN5_2901	1698.95	1313.44	2084.47	-1.58703	0.430759	1	2084.47	1313.44	lepB
P_pseudoalcaligenesCECT5344completegenome	1900824	1902782	BN5_1787	59.568	78.232	40.904	1.91258	0.430836	1	40.904	78.232	-
P_pseudoalcaligenesCECT5344completegenome	984860	985300	BN5_0918	2456.73	3035.16	1878.31	1.6159	0.431148	1	1878.31	3035.16	-
P_pseudoalcaligenesCECT5344completegenome	1837548	1838402	BN5_1730	653.999	503.007	804.991	-1.60036	0.431681	1	804.991	503.007	folD
P_pseudoalcaligenesCECT5344completegenome	3667375	3667761	BN5_3533	8.97041	14.6685	3.27232	4.4826	0.431815	1	3.27232	14.6685	trbC
P_pseudoalcaligenesCECT5344completegenome	2999722	2999874	BN5_2874	151.586	191.913	111.259	1.72492	0.432155	1	111.259	191.913	-
P_pseudoalcaligenesCECT5344completegenome	4537614	4538312	BN5_4373	332.97	415.607	250.332	1.66022	0.432427	1	250.332	415.607	-
P_pseudoalcaligenesCECT5344completegenome	1313584	1314720	BN5_1228	23.6958	14.6685	32.7232	-2.23085	0.432438	1	32.7232	14.6685	-
P_pseudoalcaligenesCECT5344completegenome	2904050	2904655	BN5_2775	44188.8	34330.4	54047.3	-1.57433	0.433034	1	54047.3	34330.4	-
P_pseudoalcaligenesCECT5344completegenome	1724383	1725399	BN5_1644	44.368	59.2852	29.4509	2.01302	0.433234	1	29.4509	59.2852	-
P_pseudoalcaligenesCECT5344completegenome	283958	286285	BN5_0278	2076.74	1609.26	2544.23	-1.581	0.433387	1	2544.23	1609.26	-
P_pseudoalcaligenesCECT5344completegenome	4634210	4634836	BN5_4458	2127.69	1648.98	2606.4	-1.58061	0.433511	1	2606.4	1648.98	mod
P_pseudoalcaligenesCECT5344completegenome	3982660	3982965	BN5_3874	54.1242	37.8936	70.3549	-1.85664	0.43372	1	70.3549	37.8936	-
P_pseudoalcaligenesCECT5344completegenome	3493884	3494639	BN5_3354	1133.8	1402.06	865.528	1.61989	0.433903	1	865.528	1402.06	-
P_pseudoalcaligenesCECT5344completegenome	426209	426826	BN5_0406	238.528	180.911	296.145	-1.63696	0.434492	1	296.145	180.911	yigP
P_pseudoalcaligenesCECT5344completegenome	2892404	2892535	BN5_2763	206.777	259.755	153.799	1.68892	0.434596	1	153.799	259.755	-
P_pseudoalcaligenesCECT5344completegenome	1166563	1167288	BN5_1086	941.599	1164.92	718.274	1.62184	0.434669	1	718.274	1164.92	-
P_pseudoalcaligenesCECT5344completegenome	4400146	4402101	BN5_4257	707.064	875.831	538.297	1.62704	0.435301	1	538.297	875.831	-
P_pseudoalcaligenesCECT5344completegenome	1875548	1875994	BN5_1770	412.72	316.595	508.846	-1.60724	0.435817	1	508.846	316.595	-
P_pseudoalcaligenesCECT5344completegenome	1240719	1241690	BN5_1149	1778.08	1380.06	2176.09	-1.57681	0.43672	1	2176.09	1380.06	purU1
P_pseudoalcaligenesCECT5344completegenome	12787	13026	BN5_0011	521.462	401.55	641.375	-1.59725	0.437089	1	641.375	401.55	-
P_pseudoalcaligenesCECT5344completegenome	485830	487575	BN5_0453	1285.42	996.846	1573.99	-1.57897	0.437453	1	1573.99	996.846	ycgO
P_pseudoalcaligenesCECT5344completegenome	3606082	3606375	BN5_3469	185.33	139.962	230.699	-1.6483	0.438366	1	230.699	139.962	-
P_pseudoalcaligenesCECT5344completegenome	4408778	4410766	BN5_4264	6500.96	5064.91	7937.01	-1.56706	0.438814	1	7937.01	5064.91	ppkA3
P_pseudoalcaligenesCECT5344completegenome	2010086	2010754	BN5_1884	3686.73	2870.75	4502.71	-1.56848	0.439063	1	4502.71	2870.75	-
P_pseudoalcaligenesCECT5344completegenome	2569091	2570533	BN5_2445	8414.11	6558.04	10270.2	-1.56604	0.439108	1	10270.2	6558.04	ccoN3
P_pseudoalcaligenesCECT5344completegenome	2121100	2121441	BN5_2000	48.4489	64.1747	32.7232	1.96114	0.439228	1	32.7232	64.1747	-
P_pseudoalcaligenesCECT5344completegenome	2344227	2345000	BN5_2218	186.759	141.184	232.335	-1.64561	0.439477	1	232.335	141.184	gloB
P_pseudoalcaligenesCECT5344completegenome	4345896	4346051	BN5_4202	5353.39	4171.96	6534.82	-1.56637	0.439565	1	6534.82	4171.96	rpmG
P_pseudoalcaligenesCECT5344completegenome	78274	79179	BN5_0078	554.246	686.363	422.129	1.62596	0.440078	1	422.129	686.363	-
P_pseudoalcaligenesCECT5344completegenome	1997531	1998481	BN5_1871	1308.28	1016.4	1600.16	-1.57434	0.440156	1	1600.16	1016.4	trxB2
P_pseudoalcaligenesCECT5344completegenome	2327286	2328275	BN5_2202	1623.99	1263.32	1984.66	-1.57098	0.440811	1	1984.66	1263.32	adh3
P_pseudoalcaligenesCECT5344completegenome	3295182	3296525	BN5_3169	1676.37	1304.27	2048.47	-1.57058	0.440875	1	2048.47	1304.27	-
P_pseudoalcaligenesCECT5344completegenome	696337	696768	BN5_0644	69.7703	90.4557	49.0848	1.84285	0.441259	1	49.0848	90.4557	-
P_pseudoalcaligenesCECT5344completegenome	2959720	2960583	BN5_2833	24500.7	19133.2	29868.1	-1.56106	0.441474	1	29868.1	19133.2	tsf
P_pseudoalcaligenesCECT5344completegenome	1382416	1383129	BN5_1301	217.799	165.632	269.966	-1.62992	0.441757	1	269.966	165.632	pgl
P_pseudoalcaligenesCECT5344completegenome	2748976	2749764	BN5_2629	6919.16	5402.28	8436.04	-1.56157	0.442158	1	8436.04	5402.28	cheZ
P_pseudoalcaligenesCECT5344completegenome	3850457	3851419	BN5_3734	640.82	496.284	785.357	-1.58247	0.442633	1	785.357	496.284	-
P_pseudoalcaligenesCECT5344completegenome	3114748	3116019	BN5_2989	2217.63	1729.05	2706.21	-1.56514	0.442865	1	2706.21	1729.05	livM
P_pseudoalcaligenesCECT5344completegenome	4338095	4339666	BN5_4198	1080.08	839.771	1320.38	-1.57231	0.442926	1	1320.38	839.771	mcp11
P_pseudoalcaligenesCECT5344completegenome	83851	84147	BN5_0084	33.0895	22.0027	44.1763	-2.00776	0.443105	1	44.1763	22.0027	-
P_pseudoalcaligenesCECT5344completegenome	1718008	1718325	BN5_1636	33.0895	22.0027	44.1763	-2.00776	0.443105	1	44.1763	22.0027	-
P_pseudoalcaligenesCECT5344completegenome	2714195	2714989	BN5_2591	140.097	105.124	175.069	-1.66535	0.443227	1	175.069	105.124	-
P_pseudoalcaligenesCECT5344completegenome	2701114	2701380	BN5_2579	37.0717	25.0587	49.0848	-1.95879	0.44325	1	49.0848	25.0587	-
P_pseudoalcaligenesCECT5344completegenome	3075854	3076195	BN5_2947	400.567	308.65	492.484	-1.59561	0.443278	1	492.484	308.65	mnhG
P_pseudoalcaligenesCECT5344completegenome	343029	343649	BN5_0327	684.422	845.272	523.571	1.61444	0.443445	1	523.571	845.272	rutR
P_pseudoalcaligenesCECT5344completegenome	2444544	2444846	BN5_2323	6317.65	4937.17	7698.13	-1.55922	0.443769	1	7698.13	4937.17	ihfA
P_pseudoalcaligenesCECT5344completegenome	602072	602659	BN5_0548	136.114	102.068	170.161	-1.66713	0.443924	1	170.161	102.068	-
P_pseudoalcaligenesCECT5344completegenome	1576990	1578081	BN5_1481	118.534	150.352	86.7165	1.73384	0.444031	1	86.7165	150.352	-
P_pseudoalcaligenesCECT5344completegenome	3272141	3272632	BN5_3149	1088.21	1340.33	836.078	1.60312	0.444647	1	836.078	1340.33	-
P_pseudoalcaligenesCECT5344completegenome	4079268	4079885	BN5_3960	129.042	163.187	94.8973	1.71962	0.44523	1	94.8973	163.187	-
P_pseudoalcaligenesCECT5344completegenome	1503229	1503399	BN5_1403	24.476	34.2265	14.7254	2.32431	0.445666	1	14.7254	34.2265	-
P_pseudoalcaligenesCECT5344completegenome	3170379	3170798	BN5_3043	548.026	677.195	418.857	1.61677	0.445845	1	418.857	677.195	-
P_pseudoalcaligenesCECT5344completegenome	3618250	3619287	BN5_3484	1007.58	784.764	1230.39	-1.56785	0.446304	1	1230.39	784.764	-
P_pseudoalcaligenesCECT5344completegenome	4178969	4181413	BN5_4052	228.305	284.813	171.797	1.65785	0.447405	1	171.797	284.813	paC
P_pseudoalcaligenesCECT5344completegenome	1158742	1159467	BN5_1079	4931.4	6048.92	3813.89	1.58602	0.447677	1	3813.89	6048.92	dsbC
P_pseudoalcaligenesCECT5344completegenome	3092331	3092897	BN5_2967	1167.06	910.669	1423.46	-1.56309	0.447989	1	1423.46	910.669	dcd
P_pseudoalcaligenesCECT5344completegenome	3200630	3200705	BN5_3075	38.501	26.2811	50.721	-1.92994	0.448199	1	50.721	26.2811	-
P_pseudoalcaligenesCECT5344completegenome	4352353	4353561	BN5_4207	815.415	1004.18	626.649	1.60246	0.44835	1	626.649	1004.18	coaBC
P_pseudoalcaligenesCECT5344completegenome	3400464	3400787	BN5_3266	1638.58	1281.05	1996.11	-1.55819	0.448737	1	1996.11	1281.05	iscA
P_pseudoalcaligenesCECT5344completegenome	3707025	3707393	BN5_3574	861.873	671.695	1052.05	-1.56626	0.448851	1	1052.05	671.695	-
P_pseudoalcaligenesCECT5344completegenome	4112574	4113554	BN5_3995	397.042	491.395	302.69	1.62343	0.448988	1	302.69	491.395	-
P_pseudoalcaligenesCECT5344completegenome	64071	64316	BN5_0062	102.828	76.3984	129.257	-1.69188	0.449123	1	129.257	76.3984	-
P_pseudoalcaligenesCECT5344completegenome	335416	335991	BN5_0321	2971.96	2328.01	3615.91	-1.55322	0.449276	1	3615.91	2328.01	-
P_pseudoalcaligenesCECT5344completegenome	413809	415152	BN5_0390	254.861	195.58	314.143	-1.60621	0.44953	1	314.143	195.58	-
P_pseudoalcaligenesCECT5344completegenome	1483713	1483949	BN5_1384	854.795	1051.85	657.736	1.5992	0.449785	1	657.736	1051.85	-
P_pseudoalcaligenesCECT5344completegenome	3808787	3808978	BN5_3688	29379.9	23063.8	35696.1	-1.54771	0.449888	1	35696.1	23063.8	rpmC
P_pseudoalcaligenesCECT5344completegenome	2031222	2032343	BN5_1905	1003.69	783.542	1223.85	-1.56194	0.450012	1	1223.85	783.542	hisC3
P_pseudoalcaligenesCECT5344completegenome	897759	899306	BN5_0835	47.8947	33.6153	62.1741	-1.84958	0.450622	1	62.1741	33.6153	-
P_pseudoalcaligenesCECT5344completegenome	4512651	4513541	BN5_4351	98.9478	125.905	71.991	1.74889	0.450738	1	71.991	125.905	-
P_pseudoalcaligenesCECT5344completegenome	3746435	3747736	BN5_3614	797.034	622.189	971.879	-1.56203	0.452354	1	971.879	622.189	benA
P_pseudoalcaligenesCECT5344completegenome	815286	815441	BN5_0747	174.849	218.805	130.893	1.67164	0.452374	1	130.893	218.805	-
P_pseudoalcaligenesCECT5344completegenome	1099485	1100492	BN5_1021	706.774	551.291	862.256	-1.56407	0.452564	1	862.256	551.291	ndpA
P_pseudoalcaligenesCECT5344completegenome	1291384	1292187	BN5_1211	54.2647	70.8977	37.6317	1.88399	0.45384	1	37.6317	70.8977	-
P_pseudoalcaligenesCECT5344completegenome	1263345	1264238	BN5_1179	105.069	133.239	76.8995	1.73264	0.453854	1	76.8995	133.239	-
P_pseudoalcaligenesCECT5344completegenome	931200	931643	BN5_0871	439.586	542.123	337.049	1.60844	0.455591	1	337.049	542.123	-
P_pseudoalcaligenesCECT5344completegenome	286487	287224	BN5_0279	1766.74	2162.38	1371.1	1.57711	0.457399	1	1371.1	2162.38	ompR
P_pseudoalcaligenesCECT5344completegenome	2787511	2788821	BN5_2670	1286.41	1010.29	1562.53	-1.54661	0.457653	1	1562.53	1010.29	flgI
P_pseudoalcaligenesCECT5344completegenome	2008913	2009212	BN5_1881	268.809	333.097	204.52	1.62868	0.457861	1	204.52	333.097	-
P_pseudoalcaligenesCECT5344completegenome	2762873	2764561	BN5_2645	2030.56	2483.87	1577.26	1.5748	0.458108	1	1577.26	2483.87	rsbU
P_pseudoalcaligenesCECT5344completegenome	1718365	1719630	BN5_1637	177.464	135.684	219.245	-1.61586	0.45818	1	219.245	135.684	-
P_pseudoalcaligenesCECT5344completegenome	3702482	3703483	BN5_3570	2550.35	2008.36	3092.34	-1.53973	0.458456	1	3092.34	2008.36	-
P_pseudoalcaligenesCECT5344completegenome	3149713	3149808	BN5_3022	24.1704	33.6153	14.7254	2.2828	0.458717	1	14.7254	33.6153	-
P_pseudoalcaligenesCECT5344completegenome	4685413	4685658	BN5_4511	1110.18	872.164	1348.2	-1.5458	0.459322	1	1348.2	872.164	-
P_pseudoalcaligenesCECT5344completegenome	2083851	2084441	BN5_1955	3.66712	7.33425	0	#NAME?	0.460085	1	0	7.33425	-
P_pseudoalcaligenesCECT5344completegenome	794140	794427	BN5_0729	538.604	421.108	656.1	-1.55803	0.460339	1	656.1	421.108	gatC
P_pseudoalcaligenesCECT5344completegenome	4570496	4571275	BN5_4403	592.719	463.891	721.546	-1.55542	0.460443	1	721.546	463.891	map3
P_pseudoalcaligenesCECT5344completegenome	525925	526140	BN5_0485	591.29	726.09	456.489	1.5906	0.46068	1	456.489	726.09	-
P_pseudoalcaligenesCECT5344completegenome	4582128	4583561	BN5_4411	1456.61	1781	1132.22	1.57301	0.461365	1	1132.22	1781	cusS
P_pseudoalcaligenesCECT5344completegenome	356701	357555	BN5_0338	383.478	472.448	294.509	1.60419	0.461586	1	294.509	472.448	tnpA1
P_pseudoalcaligenesCECT5344completegenome	3190894	3191544	BN5_3066	1433.25	1752.27	1114.22	1.57264	0.461728	1	1114.22	1752.27	Psal_1659
P_pseudoalcaligenesCECT5344completegenome	4107104	4107538	BN5_3990	1086.9	855.051	1318.74	-1.5423	0.461749	1	1318.74	855.051	-
P_pseudoalcaligenesCECT5344completegenome	259783	260889	BN5_0257	2858.19	2255.89	3460.48	-1.53397	0.461804	1	3460.48	2255.89	-
P_pseudoalcaligenesCECT5344completegenome	269350	270447	BN5_0265	10402.2	8222.3	12582.1	-1.53024	0.461844	1	12582.1	8222.3	potF3
P_pseudoalcaligenesCECT5344completegenome	4163385	4164056	BN5_4036	237.296	183.356	291.236	-1.58836	0.462375	1	291.236	183.356	rpiA
P_pseudoalcaligenesCECT5344completegenome	2923178	2923345	BN5_2798	57.594	41.5607	73.6272	-1.77156	0.462432	1	73.6272	41.5607	-
P_pseudoalcaligenesCECT5344completegenome	859480	860637	BN5_0793	309.923	382.603	237.243	1.61271	0.462565	1	237.243	382.603	-
P_pseudoalcaligenesCECT5344completegenome	2009572	2009964	BN5_1883	248.916	308.038	189.795	1.62301	0.464107	1	189.795	308.038	-
P_pseudoalcaligenesCECT5344completegenome	1163272	1163820	BN5_1083	225.86	279.924	171.797	1.62939	0.464271	1	171.797	279.924	-
P_pseudoalcaligenesCECT5344completegenome	2771464	2771688	BN5_2654	1294.06	1020.68	1567.44	-1.53568	0.46466	1	1567.44	1020.68	-
P_pseudoalcaligenesCECT5344completegenome	1995412	1995630	BN5_1868	1152.55	909.447	1395.64	-1.53461	0.466237	1	1395.64	909.447	infA
P_pseudoalcaligenesCECT5344completegenome	1678823	1679227	BN5_1593	275.748	340.431	211.065	1.61292	0.466358	1	211.065	340.431	-
P_pseudoalcaligenesCECT5344completegenome	3157065	3158051	BN5_3031	123.961	94.1228	153.799	-1.63402	0.466989	1	153.799	94.1228	PotA
P_pseudoalcaligenesCECT5344completegenome	1479893	1480135	BN5_1381	221.168	273.812	168.524	1.62476	0.467891	1	168.524	273.812	-
P_pseudoalcaligenesCECT5344completegenome	2079129	2079362	BN5_1949	26.86	17.7244	35.9955	-2.03084	0.468132	1	35.9955	17.7244	-
P_pseudoalcaligenesCECT5344completegenome	3154642	3155448	BN5_3028	53.6535	69.6753	37.6317	1.85151	0.468587	1	37.6317	69.6753	-
P_pseudoalcaligenesCECT5344completegenome	379720	380403	BN5_0361	380.341	297.648	463.033	-1.55564	0.46868	1	463.033	297.648	gst1
P_pseudoalcaligenesCECT5344completegenome	2277000	2277956	BN5_2151	2023.85	2465.53	1582.17	1.55832	0.468993	1	1582.17	2465.53	panE1
P_pseudoalcaligenesCECT5344completegenome	3679964	3680788	BN5_3546	17.4378	25.0587	9.81696	2.55259	0.469231	1	9.81696	25.0587	-
P_pseudoalcaligenesCECT5344completegenome	2765475	2766821	BN5_2648	1742.9	1380.06	2105.74	-1.52583	0.469258	1	2105.74	1380.06	fliI
P_pseudoalcaligenesCECT5344completegenome	1443520	1445187	BN5_1354	239.337	185.801	292.873	-1.57627	0.469262	1	292.873	185.801	cysI1
P_pseudoalcaligenesCECT5344completegenome	891960	893042	BN5_0830	36.2537	25.0587	47.4486	-1.8935	0.469678	1	47.4486	25.0587	-
P_pseudoalcaligenesCECT5344completegenome	1950191	1950691	BN5_1833	1261.48	998.069	1524.9	-1.52785	0.469962	1	1524.9	998.069	-
P_pseudoalcaligenesCECT5344completegenome	2459796	2460950	BN5_2337	1915.86	1518.19	2313.53	-1.52387	0.470067	1	2313.53	1518.19	pqqE
P_pseudoalcaligenesCECT5344completegenome	2607075	2607926	BN5_2489	170.669	212.082	129.257	1.64078	0.471003	1	129.257	212.082	-
P_pseudoalcaligenesCECT5344completegenome	1531187	1531489	BN5_1433	156.735	120.404	193.067	-1.60349	0.471078	1	193.067	120.404	-
P_pseudoalcaligenesCECT5344completegenome	3807241	3807780	BN5_3684	105924	84232.6	127616	-1.51504	0.471142	1	127616	84232.6	rplE
P_pseudoalcaligenesCECT5344completegenome	381483	382118	BN5_0363	47.2266	61.7299	32.7232	1.88643	0.471323	1	32.7232	61.7299	pcaH1
P_pseudoalcaligenesCECT5344completegenome	2376050	2377213	BN5_2248	3601.36	2860.36	4342.37	-1.51812	0.471608	1	4342.37	2860.36	-
P_pseudoalcaligenesCECT5344completegenome	21398	22006	BN5_0018	105.887	133.239	78.5357	1.69654	0.471672	1	78.5357	133.239	-
P_pseudoalcaligenesCECT5344completegenome	372326	372559	BN5_0354	174.75	216.971	132.529	1.63716	0.471835	1	132.529	216.971	-
P_pseudoalcaligenesCECT5344completegenome	2877337	2877675	BN5_2747	23.8648	33.0041	14.7254	2.2413	0.47214	1	14.7254	33.0041	-
P_pseudoalcaligenesCECT5344completegenome	2502861	2504138	BN5_2379	5243.28	6371.63	4114.94	1.54841	0.472394	1	4114.94	6371.63	folC
P_pseudoalcaligenesCECT5344completegenome	3829194	3829727	BN5_3708	27582.4	33495.5	21669.3	1.54576	0.472524	1	21669.3	33495.5	nusG
P_pseudoalcaligenesCECT5344completegenome	1526781	1526969	BN5_1426	7.25453	3.05594	11.4531	-3.74783	0.472538	1	11.4531	3.05594	-
P_pseudoalcaligenesCECT5344completegenome	4147668	4148315	BN5_4021	82.8311	105.124	60.5379	1.7365	0.472614	1	60.5379	105.124	-
P_pseudoalcaligenesCECT5344completegenome	2617443	2617652	BN5_2496	208.603	161.965	255.241	-1.57591	0.474542	1	255.241	161.965	-
P_pseudoalcaligenesCECT5344completegenome	3349299	3350291	BN5_3216	782.417	619.133	945.7	-1.52746	0.474668	1	945.7	619.133	mdcH3
P_pseudoalcaligenesCECT5344completegenome	1363061	1363756	BN5_1286	324.284	254.254	394.314	-1.55087	0.475585	1	394.314	254.254	-
P_pseudoalcaligenesCECT5344completegenome	295787	297709	BN5_0288	729.731	577.572	881.89	-1.52689	0.475875	1	881.89	577.572	recQ1
P_pseudoalcaligenesCECT5344completegenome	2501358	2501879	BN5_2377	968.261	1178.98	757.542	1.55632	0.476045	1	757.542	1178.98	cvpA
P_pseudoalcaligenesCECT5344completegenome	96136	96867	BN5_0097	19.4783	27.5034	11.4531	2.40139	0.476094	1	11.4531	27.5034	-
P_pseudoalcaligenesCECT5344completegenome	4542636	4543262	BN5_4377	302.638	237.141	368.136	-1.55239	0.476511	1	368.136	237.141	cobH
P_pseudoalcaligenesCECT5344completegenome	1521761	1522849	BN5_1422	107.622	135.072	80.1718	1.68479	0.476591	1	80.1718	135.072	-
P_pseudoalcaligenesCECT5344completegenome	423572	423805	BN5_0402	1179.08	936.339	1421.82	-1.51849	0.476666	1	1421.82	936.339	tatA
P_pseudoalcaligenesCECT5344completegenome	3211051	3212826	BN5_3089	9783.2	7802.42	11764	-1.50774	0.476965	1	11764	7802.42	aspS
P_pseudoalcaligenesCECT5344completegenome	2298182	2299069	BN5_2173	51575.1	41161	61989.2	-1.50602	0.477355	1	61989.2	41161	sucD
P_pseudoalcaligenesCECT5344completegenome	84299	85117	BN5_0085	189.815	147.296	232.335	-1.57733	0.477519	1	232.335	147.296	-
P_pseudoalcaligenesCECT5344completegenome	3617167	3617559	BN5_3482	23208.1	18526.3	27890	-1.50543	0.477983	1	27890	18526.3	rpsI
P_pseudoalcaligenesCECT5344completegenome	417076	418083	BN5_0392	2319.76	1848.23	2791.29	-1.51025	0.478341	1	2791.29	1848.23	fbp
P_pseudoalcaligenesCECT5344completegenome	1722923	1723507	BN5_1642	1082.83	1316.5	849.167	1.55034	0.478904	1	849.167	1316.5	-
P_pseudoalcaligenesCECT5344completegenome	1827660	1827735	BN5_1716	1140.88	1386.78	894.979	1.54951	0.478965	1	894.979	1386.78	-
P_pseudoalcaligenesCECT5344completegenome	1782415	1782699	BN5_1683	1311.1	1043.3	1578.89	-1.51337	0.479306	1	1578.89	1043.3	ihfB
P_pseudoalcaligenesCECT5344completegenome	4675786	4676637	BN5_4503	21635.5	17285.6	25985.5	-1.5033	0.479465	1	25985.5	17285.6	atpB
P_pseudoalcaligenesCECT5344completegenome	2543872	2545062	BN5_2420	461.099	364.268	557.93	-1.53165	0.479885	1	557.93	364.268	benE3
P_pseudoalcaligenesCECT5344completegenome	4518568	4519956	BN5_4358	673.675	534.178	813.171	-1.52229	0.479929	1	813.171	534.178	sdaA
P_pseudoalcaligenesCECT5344completegenome	2010920	2011007	BN5_1885	435.209	531.733	338.685	1.56999	0.480051	1	338.685	531.733	-
P_pseudoalcaligenesCECT5344completegenome	4547280	4548260	BN5_4381	88.6468	111.847	65.4464	1.70899	0.480129	1	65.4464	111.847	-
P_pseudoalcaligenesCECT5344completegenome	3075546	3075857	BN5_2946	293.55	230.418	356.683	-1.54798	0.480133	1	356.683	230.418	mnhF
P_pseudoalcaligenesCECT5344completegenome	470505	471341	BN5_0440	232.289	181.523	283.056	-1.55934	0.48057	1	283.056	181.523	cynB
P_pseudoalcaligenesCECT5344completegenome	2485806	2487494	BN5_2363	90.6873	114.292	67.0825	1.70375	0.480794	1	67.0825	114.292	-
P_pseudoalcaligenesCECT5344completegenome	2415303	2416034	BN5_2291	116.608	89.2333	143.982	-1.61355	0.481965	1	143.982	89.2333	-
P_pseudoalcaligenesCECT5344completegenome	990715	991470	BN5_0924	8573.97	6858.13	10289.8	-1.50038	0.482135	1	10289.8	6858.13	tpiA
P_pseudoalcaligenesCECT5344completegenome	3237542	3238354	BN5_3114	190.157	234.696	145.618	1.61172	0.482521	1	145.618	234.696	fabG5
P_pseudoalcaligenesCECT5344completegenome	3255993	3256922	BN5_3133	803.954	639.302	968.607	-1.5151	0.482531	1	968.607	639.302	-
P_pseudoalcaligenesCECT5344completegenome	2412647	2412988	BN5_2285	6.01317	10.3902	1.63616	6.35035	0.482716	1	1.63616	10.3902	-
P_pseudoalcaligenesCECT5344completegenome	4065024	4066277	BN5_3949	81.2803	61.1187	101.442	-1.65975	0.483261	1	101.442	61.1187	glyA7
P_pseudoalcaligenesCECT5344completegenome	620056	620979	BN5_0570	238.006	186.412	289.6	-1.55355	0.483287	1	289.6	186.412	-
P_pseudoalcaligenesCECT5344completegenome	4557657	4559819	BN5_4392	957.861	1163.09	752.633	1.54536	0.483524	1	752.633	1163.09	-
P_pseudoalcaligenesCECT5344completegenome	4632297	4633226	BN5_4457	434.292	529.899	338.685	1.56458	0.483615	1	338.685	529.899	argC3
P_pseudoalcaligenesCECT5344completegenome	1411838	1412263	BN5_1326	40.494	53.1733	27.8147	1.9117	0.483666	1	27.8147	53.1733	-
P_pseudoalcaligenesCECT5344completegenome	1392916	1394469	BN5_1309	485.915	592.24	379.589	1.56021	0.484013	1	379.589	592.24	tyrR1
P_pseudoalcaligenesCECT5344completegenome	2882912	2882988	BN5_2752	88.1211	66.6194	109.623	-1.64551	0.484225	1	109.623	66.6194	-
P_pseudoalcaligenesCECT5344completegenome	1608285	1608734	BN5_1514	13.7897	7.94543	19.6339	-2.47109	0.484325	1	19.6339	7.94543	phnG
P_pseudoalcaligenesCECT5344completegenome	2926847	2927725	BN5_2802	4504	3605.39	5402.6	-1.49848	0.484432	1	5402.6	3605.39	-
P_pseudoalcaligenesCECT5344completegenome	3946936	3947358	BN5_3828	261.387	205.359	317.415	-1.54566	0.485096	1	317.415	205.359	-
P_pseudoalcaligenesCECT5344completegenome	428242	428688	BN5_0409	1136.6	907.002	1366.19	-1.50627	0.485167	1	1366.19	907.002	phaI
P_pseudoalcaligenesCECT5344completegenome	2092607	2092939	BN5_1965	42.5345	55.618	29.4509	1.8885	0.485347	1	29.4509	55.618	-
P_pseudoalcaligenesCECT5344completegenome	936884	938566	BN5_0877	3369.02	4076.01	2662.03	1.53116	0.485382	1	2662.03	4076.01	alkK
P_pseudoalcaligenesCECT5344completegenome	2301983	2303209	BN5_2176	34793.5	27902.5	41684.4	-1.49393	0.485771	1	41684.4	27902.5	sucB
P_pseudoalcaligenesCECT5344completegenome	4399073	4399276	BN5_4254	23.5592	32.3929	14.7254	2.19979	0.485942	1	14.7254	32.3929	-
P_pseudoalcaligenesCECT5344completegenome	2070560	2071054	BN5_1940	57.1232	73.3425	40.904	1.79304	0.486012	1	40.904	73.3425	radC1
P_pseudoalcaligenesCECT5344completegenome	4020959	4021258	BN5_3912	664.38	528.677	800.082	-1.51337	0.486033	1	800.082	528.677	-
P_pseudoalcaligenesCECT5344completegenome	1505935	1506243	BN5_1408	175.263	216.36	134.165	1.61264	0.486044	1	134.165	216.36	-
P_pseudoalcaligenesCECT5344completegenome	3402475	3402966	BN5_3269	1739.44	2106.15	1372.74	1.53427	0.486182	1	1372.74	2106.15	iscR
P_pseudoalcaligenesCECT5344completegenome	3035994	3036185	BN5_2908	1761.89	2133.04	1390.74	1.53375	0.486462	1	1390.74	2133.04	-
P_pseudoalcaligenesCECT5344completegenome	3751653	3752438	BN5_3620	212.378	166.243	258.513	-1.55503	0.486498	1	258.513	166.243	nahL
P_pseudoalcaligenesCECT5344completegenome	2850150	2850644	BN5_2728	113.132	141.184	85.0803	1.65942	0.486504	1	85.0803	141.184	-
P_pseudoalcaligenesCECT5344completegenome	3142806	3145658	BN5_3017	9029.82	7241.35	10818.3	-1.49396	0.486518	1	10818.3	7241.35	gcvPA
P_pseudoalcaligenesCECT5344completegenome	2658746	2659801	BN5_2541	491.114	389.937	592.29	-1.51894	0.48703	1	592.29	389.937	-
P_pseudoalcaligenesCECT5344completegenome	299425	300210	BN5_0291	564.933	449.223	680.642	-1.51516	0.487192	1	680.642	449.223	-
P_pseudoalcaligenesCECT5344completegenome	1103840	1104259	BN5_1024	96.5031	121.015	71.991	1.68097	0.487348	1	71.991	121.015	-
P_pseudoalcaligenesCECT5344completegenome	2606743	2607078	BN5_2488	162.714	201.081	124.348	1.61708	0.487369	1	124.348	201.081	-
P_pseudoalcaligenesCECT5344completegenome	3486397	3487419	BN5_3346	1604.06	1941.74	1266.39	1.53329	0.487369	1	1266.39	1941.74	hemH
P_pseudoalcaligenesCECT5344completegenome	4119672	4121330	BN5_4002	681.225	542.734	819.716	-1.51034	0.487723	1	819.716	542.734	ggt
P_pseudoalcaligenesCECT5344completegenome	1365604	1366926	BN5_1289	3054.25	2448.42	3660.09	-1.49488	0.487897	1	3660.09	2448.42	-
P_pseudoalcaligenesCECT5344completegenome	3400801	3401187	BN5_3267	2226.01	1783.44	2668.58	-1.4963	0.488038	1	2668.58	1783.44	nifU
P_pseudoalcaligenesCECT5344completegenome	3222248	3223069	BN5_3100	283.644	223.695	343.594	-1.53599	0.488704	1	343.594	223.695	yeaE
P_pseudoalcaligenesCECT5344completegenome	978313	979725	BN5_0914	1297.49	1570.75	1024.24	1.53358	0.488715	1	1024.24	1570.75	sinIM
P_pseudoalcaligenesCECT5344completegenome	1271297	1271956	BN5_1190	36.1075	47.6726	24.5424	1.94246	0.489991	1	24.5424	47.6726	-
P_pseudoalcaligenesCECT5344completegenome	628961	629797	BN5_0582	67.3255	85.5662	49.0848	1.74323	0.490263	1	49.0848	85.5662	ureD
P_pseudoalcaligenesCECT5344completegenome	2984259	2984456	BN5_2856	119.772	92.2893	147.254	-1.59557	0.490404	1	147.254	92.2893	-
P_pseudoalcaligenesCECT5344completegenome	3607319	3607774	BN5_3471	2792.25	2241.83	3342.67	-1.49104	0.490845	1	3342.67	2241.83	-
P_pseudoalcaligenesCECT5344completegenome	1580423	1581196	BN5_1485	6230.69	5008.68	7452.71	-1.48796	0.491169	1	7452.71	5008.68	aotJ
P_pseudoalcaligenesCECT5344completegenome	4494381	4495475	BN5_4331	2249.28	1805.45	2693.12	-1.49166	0.491211	1	2693.12	1805.45	-
P_pseudoalcaligenesCECT5344completegenome	364860	365978	BN5_0345	1414.41	1133.75	1695.06	-1.49509	0.491241	1	1695.06	1133.75	epd
P_pseudoalcaligenesCECT5344completegenome	686107	686253	BN5_0629	54.7772	70.2865	39.2678	1.78993	0.492522	1	39.2678	70.2865	cioC1
P_pseudoalcaligenesCECT5344completegenome	1827919	1827994	BN5_1718	158.022	194.969	121.076	1.6103	0.492999	1	121.076	194.969	-
P_pseudoalcaligenesCECT5344completegenome	1988240	1990468	BN5_1863	23077.9	18583.1	27572.6	-1.48374	0.493045	1	27572.6	18583.1	icd
P_pseudoalcaligenesCECT5344completegenome	3804314	3804745	BN5_3677	37654.3	30324.1	44984.6	-1.48346	0.493085	1	44984.6	30324.1	rplO
P_pseudoalcaligenesCECT5344completegenome	1424361	1425017	BN5_1337	171.945	134.461	209.428	-1.55754	0.493729	1	209.428	134.461	-
P_pseudoalcaligenesCECT5344completegenome	4290538	4291524	BN5_4153	752.603	911.28	593.926	1.53433	0.493974	1	593.926	911.28	-
P_pseudoalcaligenesCECT5344completegenome	4630851	4631114	BN5_4454	58.8581	75.176	42.5402	1.76718	0.494163	1	42.5402	75.176	-
P_pseudoalcaligenesCECT5344completegenome	2230155	2231096	BN5_2104	433.582	526.843	340.321	1.54808	0.49453	1	340.321	526.843	oprD1
P_pseudoalcaligenesCECT5344completegenome	1371625	1372269	BN5_1292	726.962	581.85	872.073	-1.49879	0.494718	1	872.073	581.85	-
P_pseudoalcaligenesCECT5344completegenome	992248	992706	BN5_0928	4516.48	5443.23	3589.73	1.51633	0.495001	1	3589.73	5443.23	-
P_pseudoalcaligenesCECT5344completegenome	4363372	4365483	BN5_4219	2091.02	1681.99	2500.05	-1.48637	0.495214	1	2500.05	1681.99	spoT
P_pseudoalcaligenesCECT5344completegenome	1643037	1645787	BN5_1555	917.684	735.869	1099.5	-1.49415	0.495349	1	1099.5	735.869	gacS
P_pseudoalcaligenesCECT5344completegenome	1703009	1704355	BN5_1621	87.73	110.014	65.4464	1.68097	0.495535	1	65.4464	110.014	hasE
P_pseudoalcaligenesCECT5344completegenome	1246508	1247383	BN5_1157	210.436	165.632	255.241	-1.54101	0.495547	1	255.241	165.632	-
P_pseudoalcaligenesCECT5344completegenome	3848850	3849884	BN5_3732	1178.24	946.118	1410.37	-1.49069	0.495571	1	1410.37	946.118	argC1
P_pseudoalcaligenesCECT5344completegenome	772667	773959	BN5_0711	462.726	369.157	556.294	-1.50693	0.496099	1	556.294	369.157	-
P_pseudoalcaligenesCECT5344completegenome	554690	556213	BN5_0509	580.753	464.502	697.004	-1.50054	0.496586	1	697.004	464.502	-
P_pseudoalcaligenesCECT5344completegenome	3973796	3975445	BN5_3855	67.0199	84.955	49.0848	1.73078	0.496751	1	49.0848	84.955	-
P_pseudoalcaligenesCECT5344completegenome	2698593	2699096	BN5_2576	336.459	409.495	263.422	1.55452	0.49679	1	263.422	409.495	allA3
P_pseudoalcaligenesCECT5344completegenome	4399829	4400149	BN5_4256	313.708	381.992	245.424	1.55646	0.497604	1	245.424	381.992	-
P_pseudoalcaligenesCECT5344completegenome	1427157	1427390	BN5_1341	24.6126	16.5021	32.7232	-1.98298	0.497684	1	32.7232	16.5021	ccoQ
P_pseudoalcaligenesCECT5344completegenome	2136259	2136639	BN5_2017	71.1008	89.8445	52.3571	1.71599	0.497783	1	52.3571	89.8445	-
P_pseudoalcaligenesCECT5344completegenome	3030000	3031799	BN5_2902	6799.66	5487.24	8112.08	-1.47835	0.497822	1	8112.08	5487.24	lepA
P_pseudoalcaligenesCECT5344completegenome	3831657	3831730	BN5_3713	3555.66	4280.76	2830.56	1.51234	0.49848	1	2830.56	4280.76	-
P_pseudoalcaligenesCECT5344completegenome	3890041	3892800	BN5_3769	13111	10590	15631.9	-1.47609	0.498778	1	15631.9	10590	ostA
P_pseudoalcaligenesCECT5344completegenome	2246912	2247229	BN5_2124	8.68379	4.27831	13.0893	-3.05945	0.498964	1	13.0893	4.27831	nirD
P_pseudoalcaligenesCECT5344completegenome	3327998	3328672	BN5_3201	580.189	702.254	458.125	1.53289	0.498969	1	458.125	702.254	-
P_pseudoalcaligenesCECT5344completegenome	3681174	3682001	BN5_3548	10.3997	15.8909	4.90848	3.23743	0.499005	1	4.90848	15.8909	-
P_pseudoalcaligenesCECT5344completegenome	3949948	3950148	BN5_3832	10.3997	15.8909	4.90848	3.23743	0.499005	1	4.90848	15.8909	-
P_pseudoalcaligenesCECT5344completegenome	4317240	4317371	BN5_4175	10.3997	15.8909	4.90848	3.23743	0.499005	1	4.90848	15.8909	-
P_pseudoalcaligenesCECT5344completegenome	1242394	1244091	BN5_1152	590.392	714.478	466.306	1.53221	0.499134	1	466.306	714.478	mcp1
P_pseudoalcaligenesCECT5344completegenome	733496	734275	BN5_0680	315.443	383.826	247.06	1.55357	0.499327	1	247.06	383.826	-
P_pseudoalcaligenesCECT5344completegenome	3448639	3449982	BN5_3310	319.524	388.715	250.332	1.5528	0.499447	1	250.332	388.715	atoE
P_pseudoalcaligenesCECT5344completegenome	3914522	3915439	BN5_3791	293.136	232.862	353.41	-1.51768	0.499568	1	353.41	232.862	-
P_pseudoalcaligenesCECT5344completegenome	2107719	2108705	BN5_1982	23.2536	31.7817	14.7254	2.15829	0.500133	1	14.7254	31.7817	-
P_pseudoalcaligenesCECT5344completegenome	994375	996861	BN5_0930	38575.7	46362.2	30789.3	1.50579	0.500478	1	30789.3	46362.2	infB
P_pseudoalcaligenesCECT5344completegenome	4295445	4296272	BN5_4156	891.255	1075.69	706.821	1.52187	0.500484	1	706.821	1075.69	cysW1
P_pseudoalcaligenesCECT5344completegenome	3683779	3684732	BN5_3552	35.8019	47.0614	24.5424	1.91756	0.500528	1	24.5424	47.0614	-
P_pseudoalcaligenesCECT5344completegenome	1501294	1501524	BN5_1401	3415.34	2758.29	4072.4	-1.47642	0.500536	1	4072.4	2758.29	-
P_pseudoalcaligenesCECT5344completegenome	3218917	3219279	BN5_3097	245.456	299.482	191.431	1.56444	0.500838	1	191.431	299.482	-
P_pseudoalcaligenesCECT5344completegenome	4360464	4361183	BN5_4215	4221.05	5076.52	3365.58	1.50836	0.500857	1	3365.58	5076.52	rph
P_pseudoalcaligenesCECT5344completegenome	2563894	2564718	BN5_2439	132.62	163.798	101.442	1.6147	0.500914	1	101.442	163.798	-
P_pseudoalcaligenesCECT5344completegenome	2587030	2587212	BN5_2466	49.1171	36.06	62.1741	-1.72418	0.500932	1	62.1741	36.06	-
P_pseudoalcaligenesCECT5344completegenome	2182515	2183354	BN5_2061	2811.83	2271.17	3352.49	-1.47611	0.501337	1	3352.49	2271.17	galU1
P_pseudoalcaligenesCECT5344completegenome	2668356	2668907	BN5_2549	55.9578	41.5607	70.3549	-1.69282	0.501445	1	70.3549	41.5607	-
P_pseudoalcaligenesCECT5344completegenome	40778	41698	BN5_0038	153.025	188.246	117.803	1.59796	0.502196	1	117.803	188.246	lysR2
P_pseudoalcaligenesCECT5344completegenome	1585008	1586228	BN5_1490	2811.62	2272.39	3350.86	-1.47459	0.502416	1	3350.86	2272.39	argD1
P_pseudoalcaligenesCECT5344completegenome	394628	395572	BN5_0375	3621.17	4352.88	2889.46	1.50647	0.502634	1	2889.46	4352.88	proX5
P_pseudoalcaligenesCECT5344completegenome	1980804	1981445	BN5_1855	789.745	952.841	626.649	1.52053	0.50289	1	626.649	952.841	-
P_pseudoalcaligenesCECT5344completegenome	227128	228501	BN5_0224	3.36153	6.72306	0	#NAME?	0.503711	1	0	6.72306	-
P_pseudoalcaligenesCECT5344completegenome	2751923	2753233	BN5_2633	4876.96	5858.23	3895.7	1.50377	0.503833	1	3895.7	5858.23	flhF
P_pseudoalcaligenesCECT5344completegenome	4605653	4606582	BN5_4427	960.661	774.374	1146.95	-1.48113	0.50397	1	1146.95	774.374	NIT4B
P_pseudoalcaligenesCECT5344completegenome	2638830	2639378	BN5_2516	183.685	144.851	222.518	-1.53618	0.50403	1	222.518	144.851	-
P_pseudoalcaligenesCECT5344completegenome	1684473	1685738	BN5_1600	494.475	396.661	592.29	-1.49319	0.504207	1	592.29	396.661	fadL
P_pseudoalcaligenesCECT5344completegenome	4560460	4561227	BN5_4394	161.733	127.127	196.339	-1.54443	0.504575	1	196.339	127.127	cobF
P_pseudoalcaligenesCECT5344completegenome	992042	992118	BN5_0927	341.938	273.201	410.676	-1.5032	0.505091	1	410.676	273.201	-
P_pseudoalcaligenesCECT5344completegenome	1992153	1992422	BN5_1865	1087.88	878.276	1297.47	-1.4773	0.505584	1	1297.47	878.276	cspD
P_pseudoalcaligenesCECT5344completegenome	2886006	2887745	BN5_2757	65.6571	49.5062	81.808	-1.65248	0.5056	1	81.808	49.5062	gshB3
P_pseudoalcaligenesCECT5344completegenome	4189770	4190525	BN5_4063	1260.48	1516.36	1004.6	1.50941	0.505907	1	1004.6	1516.36	-
P_pseudoalcaligenesCECT5344completegenome	708605	708680	BN5_0651	185.366	226.75	143.982	1.57485	0.506318	1	143.982	226.75	-
P_pseudoalcaligenesCECT5344completegenome	3083553	3083897	BN5_2957	93.2402	116.126	70.3549	1.65057	0.506581	1	70.3549	116.126	-
P_pseudoalcaligenesCECT5344completegenome	3404809	3405624	BN5_3272	1172.31	947.34	1397.28	-1.47495	0.506655	1	1397.28	947.34	suhB
P_pseudoalcaligenesCECT5344completegenome	29420	29926	BN5_0027	1870.36	1513.91	2226.81	-1.4709	0.50668	1	2226.81	1513.91	def
P_pseudoalcaligenesCECT5344completegenome	1823192	1824085	BN5_1710	101.402	125.905	76.8995	1.63726	0.507122	1	76.8995	125.905	-
P_pseudoalcaligenesCECT5344completegenome	4631111	4631230	BN5_4455	103.442	128.349	78.5357	1.63428	0.507238	1	78.5357	128.349	-
P_pseudoalcaligenesCECT5344completegenome	357589	358122	BN5_0339	262.904	319.651	206.156	1.55053	0.507335	1	206.156	319.651	tnpA3
P_pseudoalcaligenesCECT5344completegenome	1689185	1689865	BN5_1604	577.439	696.753	458.125	1.52088	0.507336	1	458.125	696.753	-
P_pseudoalcaligenesCECT5344completegenome	3238460	3238828	BN5_3115	52.1255	66.6194	37.6317	1.7703	0.507529	1	37.6317	66.6194	-
P_pseudoalcaligenesCECT5344completegenome	2345191	2346696	BN5_2219	1055.71	853.217	1258.21	-1.47466	0.5077	1	1258.21	853.217	mltD
P_pseudoalcaligenesCECT5344completegenome	434030	435709	BN5_0414	2047.5	1658.76	2436.24	-1.46871	0.507833	1	2436.24	1658.76	phaC1
P_pseudoalcaligenesCECT5344completegenome	1713818	1714300	BN5_1631	144.069	113.07	175.069	-1.54833	0.507879	1	175.069	113.07	-
P_pseudoalcaligenesCECT5344completegenome	1662369	1663181	BN5_1572	223.911	177.855	269.966	-1.5179	0.507993	1	269.966	177.855	-
P_pseudoalcaligenesCECT5344completegenome	2383293	2383577	BN5_2253	54.166	69.0642	39.2678	1.7588	0.508007	1	39.2678	69.0642	-
P_pseudoalcaligenesCECT5344completegenome	1161192	1162601	BN5_1081	4838.68	3926.27	5751.1	-1.46478	0.508114	1	5751.1	3926.27	thrC
P_pseudoalcaligenesCECT5344completegenome	3358346	3358648	BN5_3223	1323.21	1070.8	1575.62	-1.47144	0.508281	1	1575.62	1070.8	-
P_pseudoalcaligenesCECT5344completegenome	1438471	1439709	BN5_1351	137.229	107.569	166.888	-1.55145	0.508535	1	166.888	107.569	lamB
P_pseudoalcaligenesCECT5344completegenome	3216256	3216462	BN5_3094	144.252	177.244	111.259	1.59308	0.508579	1	111.259	177.244	slyX
P_pseudoalcaligenesCECT5344completegenome	2202540	2202788	BN5_2080	1944.24	2334.12	1554.35	1.50167	0.508582	1	1554.35	2334.12	-
P_pseudoalcaligenesCECT5344completegenome	19684	20757	BN5_0016	4251.31	3450.15	5052.46	-1.46442	0.508634	1	5052.46	3450.15	glyQ
P_pseudoalcaligenesCECT5344completegenome	4318361	4319134	BN5_4177	323.151	258.532	387.77	-1.49989	0.508729	1	387.77	258.532	modA
P_pseudoalcaligenesCECT5344completegenome	2096465	2096818	BN5_1970	8.05363	12.8349	3.27232	3.92227	0.509071	1	3.27232	12.8349	-
P_pseudoalcaligenesCECT5344completegenome	3566466	3567023	BN5_3435	1180.37	955.286	1405.46	-1.47125	0.509239	1	1405.46	955.286	-
P_pseudoalcaligenesCECT5344completegenome	3611552	3611911	BN5_3474	472.765	570.849	374.681	1.52356	0.509277	1	374.681	570.849	-
P_pseudoalcaligenesCECT5344completegenome	419015	419557	BN5_0395	507.95	408.884	607.015	-1.48456	0.509686	1	607.015	408.884	blc
P_pseudoalcaligenesCECT5344completegenome	625820	627520	BN5_0578	148.357	116.737	179.978	-1.54174	0.510431	1	179.978	116.737	ureC
P_pseudoalcaligenesCECT5344completegenome	1411067	1411744	BN5_1325	446.077	358.767	533.388	-1.48673	0.510526	1	533.388	358.767	-
P_pseudoalcaligenesCECT5344completegenome	2515472	2516353	BN5_2389	78.6515	98.4012	58.9017	1.6706	0.511014	1	58.9017	98.4012	-
P_pseudoalcaligenesCECT5344completegenome	3557959	3560790	BN5_3429	6037.41	4908.44	7166.38	-1.46001	0.511206	1	7166.38	4908.44	ileS
P_pseudoalcaligenesCECT5344completegenome	2927774	2928712	BN5_2803	1189.56	963.842	1415.28	-1.46837	0.511237	1	1415.28	963.842	-
P_pseudoalcaligenesCECT5344completegenome	20847	21401	BN5_0017	182.866	144.851	220.882	-1.52488	0.511357	1	220.882	144.851	tag
P_pseudoalcaligenesCECT5344completegenome	3800268	3801269	BN5_3671	108166	88039.1	128293	-1.45723	0.511815	1	128293	88039.1	rpoA
P_pseudoalcaligenesCECT5344completegenome	3856169	3856996	BN5_3739	103.137	127.738	78.5357	1.6265	0.511863	1	78.5357	127.738	-
P_pseudoalcaligenesCECT5344completegenome	4246171	4246338	BN5_4114	1802.13	2161.16	1443.09	1.49759	0.511962	1	1443.09	2161.16	-
P_pseudoalcaligenesCECT5344completegenome	452303	453394	BN5_0428	20.9075	28.7258	13.0893	2.19461	0.511989	1	13.0893	28.7258	-
P_pseudoalcaligenesCECT5344completegenome	2624677	2624964	BN5_2504	563.592	454.723	672.462	-1.47884	0.512003	1	672.462	454.723	-
P_pseudoalcaligenesCECT5344completegenome	4479283	4480524	BN5_4318	152.108	186.412	117.803	1.5824	0.512007	1	117.803	186.412	-
P_pseudoalcaligenesCECT5344completegenome	79534	80958	BN5_0079	10328.9	8406.27	12251.6	-1.45743	0.512465	1	12251.6	8406.27	aspA
P_pseudoalcaligenesCECT5344completegenome	3967727	3968641	BN5_3849	71.3741	54.3957	88.3526	-1.62426	0.512708	1	88.3526	54.3957	-
P_pseudoalcaligenesCECT5344completegenome	2552540	2553358	BN5_2430	1430.92	1161.87	1699.97	-1.46314	0.513742	1	1699.97	1161.87	-
P_pseudoalcaligenesCECT5344completegenome	4087933	4088625	BN5_3968	607.642	730.98	484.303	1.50934	0.514573	1	484.303	730.98	-
P_pseudoalcaligenesCECT5344completegenome	577394	579058	BN5_0530	302.49	366.101	238.879	1.53258	0.514594	1	238.879	366.101	-
P_pseudoalcaligenesCECT5344completegenome	1870273	1871658	BN5_1764	4109.37	3346.25	4872.48	-1.4561	0.514771	1	4872.48	3346.25	cysS
P_pseudoalcaligenesCECT5344completegenome	17633	19687	BN5_0015	4287.63	3491.71	5083.55	-1.45589	0.514836	1	5083.55	3491.71	glyS
P_pseudoalcaligenesCECT5344completegenome	1179538	1179861	BN5_1098	793.517	642.969	944.064	-1.46829	0.514997	1	944.064	642.969	-
P_pseudoalcaligenesCECT5344completegenome	3802840	3802956	BN5_3675	23593.3	19237.7	27948.9	-1.45282	0.515366	1	27948.9	19237.7	rpmJ
P_pseudoalcaligenesCECT5344completegenome	2036744	2037661	BN5_1910	340.608	273.812	407.404	-1.4879	0.515545	1	407.404	273.812	cysM3
P_pseudoalcaligenesCECT5344completegenome	4619060	4619491	BN5_4440	235.155	285.424	184.886	1.54379	0.515926	1	184.886	285.424	-
P_pseudoalcaligenesCECT5344completegenome	3033853	3034800	BN5_2905	3260.11	2655.61	3864.61	-1.45526	0.51596	1	3864.61	2655.61	rseB
P_pseudoalcaligenesCECT5344completegenome	3989241	3990185	BN5_3882	401.861	484.672	319.051	1.5191	0.515998	1	319.051	484.672	tnp4
P_pseudoalcaligenesCECT5344completegenome	1599299	1599375	BN5_1503	5559.45	6647.27	4471.62	1.48655	0.516183	1	4471.62	6647.27	-
P_pseudoalcaligenesCECT5344completegenome	1786996	1787985	BN5_1687	8076.7	6586.77	9566.63	-1.4524	0.516412	1	9566.63	6586.77	-
P_pseudoalcaligenesCECT5344completegenome	3135421	3135494	BN5_3009	433.313	349.599	517.026	-1.47891	0.516499	1	517.026	349.599	-
P_pseudoalcaligenesCECT5344completegenome	346662	348101	BN5_0330	212.71	258.532	166.888	1.54913	0.516507	1	166.888	258.532	hydA
P_pseudoalcaligenesCECT5344completegenome	1418398	1418742	BN5_1330	84.4672	105.124	63.8102	1.64745	0.51685	1	63.8102	105.124	nfxB
P_pseudoalcaligenesCECT5344completegenome	899621	900310	BN5_0836	151.521	119.793	183.25	-1.52972	0.516854	1	183.25	119.793	-
P_pseudoalcaligenesCECT5344completegenome	2175291	2176529	BN5_2053	80.3863	100.235	60.5379	1.65573	0.516878	1	60.5379	100.235	mexE
P_pseudoalcaligenesCECT5344completegenome	1007225	1008097	BN5_0940	76.3054	95.3452	57.2656	1.66497	0.516881	1	57.2656	95.3452	-
P_pseudoalcaligenesCECT5344completegenome	3167284	3169038	BN5_3039	710.177	852.606	567.747	1.50174	0.517625	1	567.747	852.606	-
P_pseudoalcaligenesCECT5344completegenome	3781596	3783002	BN5_3654	171.901	209.637	134.165	1.56253	0.517827	1	134.165	209.637	-
P_pseudoalcaligenesCECT5344completegenome	2808807	2809757	BN5_2691	396.251	319.651	472.85	-1.47927	0.518063	1	472.85	319.651	-
P_pseudoalcaligenesCECT5344completegenome	4344405	4345619	BN5_4201	5563.54	6647.27	4479.81	1.48383	0.518198	1	4479.81	6647.27	-
P_pseudoalcaligenesCECT5344completegenome	695747	696118	BN5_0643	1685.83	2016.92	1354.74	1.48879	0.518793	1	1354.74	2016.92	-
P_pseudoalcaligenesCECT5344completegenome	1768289	1771057	BN5_1675	14864.9	12144.3	17585.4	-1.44804	0.51913	1	17585.4	12144.3	gyrA
P_pseudoalcaligenesCECT5344completegenome	4184336	4185868	BN5_4058	1442.24	1174.7	1709.79	-1.45551	0.51924	1	1709.79	1174.7	PGAM,
P_pseudoalcaligenesCECT5344completegenome	2400965	2401918	BN5_2272	321.978	388.715	255.241	1.52293	0.519259	1	255.241	388.715	-
P_pseudoalcaligenesCECT5344completegenome	923926	924510	BN5_0862	558.28	452.279	664.281	-1.46874	0.519264	1	664.281	452.279	-
P_pseudoalcaligenesCECT5344completegenome	401209	401982	BN5_0381	157.238	124.682	189.795	-1.52223	0.519799	1	189.795	124.682	etfB
P_pseudoalcaligenesCECT5344completegenome	1092196	1093005	BN5_1015	187.919	228.584	147.254	1.55231	0.52	1	147.254	228.584	eutC1
P_pseudoalcaligenesCECT5344completegenome	2251025	2251912	BN5_2127	308700	252422	364978	-1.4459	0.520142	1	364978	252422	oprF1
P_pseudoalcaligenesCECT5344completegenome	1201059	1201865	BN5_1117	384.621	463.28	305.962	1.51418	0.520492	1	305.962	463.28	-
P_pseudoalcaligenesCECT5344completegenome	4161175	4161615	BN5_4034	532.346	431.498	633.194	-1.46743	0.520941	1	633.194	431.498	-
P_pseudoalcaligenesCECT5344completegenome	3339489	3343166	BN5_3211	1483.39	1209.54	1757.24	-1.45281	0.521043	1	1757.24	1209.54	recB3
P_pseudoalcaligenesCECT5344completegenome	3302761	3303402	BN5_3174	1232.94	1004.79	1461.09	-1.45412	0.521294	1	1461.09	1004.79	-
P_pseudoalcaligenesCECT5344completegenome	665029	665565	BN5_0611	384.304	310.483	458.125	-1.47552	0.521327	1	458.125	310.483	-
P_pseudoalcaligenesCECT5344completegenome	4249373	4250698	BN5_4118	46.8697	34.8377	58.9017	-1.69075	0.521676	1	58.9017	34.8377	-
P_pseudoalcaligenesCECT5344completegenome	3431759	3432973	BN5_3296	2270.53	2711.84	1829.23	1.48251	0.521873	1	1829.23	2711.84	istA13
P_pseudoalcaligenesCECT5344completegenome	2335190	2335969	BN5_2210	90.283	111.847	68.7187	1.62761	0.52202	1	68.7187	111.847	-
P_pseudoalcaligenesCECT5344completegenome	4592907	4594421	BN5_4418	35.1907	45.839	24.5424	1.86775	0.522258	1	24.5424	45.839	-
P_pseudoalcaligenesCECT5344completegenome	3191586	3192674	BN5_3067	325.448	392.382	258.513	1.51784	0.522445	1	258.513	392.382	Psal_1658
P_pseudoalcaligenesCECT5344completegenome	379436	379723	BN5_0360	107.618	84.3438	130.893	-1.55189	0.522519	1	130.893	84.3438	-
P_pseudoalcaligenesCECT5344completegenome	1422769	1424130	BN5_1336	136.908	167.465	106.35	1.57466	0.522979	1	106.35	167.465	-
P_pseudoalcaligenesCECT5344completegenome	1321973	1322734	BN5_1236	71.9189	89.8445	53.9933	1.66399	0.523199	1	53.9933	89.8445	phnE1
P_pseudoalcaligenesCECT5344completegenome	1714352	1715332	BN5_1632	164.385	130.794	197.975	-1.51364	0.523219	1	197.975	130.794	merR1
P_pseudoalcaligenesCECT5344completegenome	3498742	3499053	BN5_3359	63.7571	80.0655	47.4486	1.68741	0.523645	1	47.4486	80.0655	-
P_pseudoalcaligenesCECT5344completegenome	1831548	1832642	BN5_1724	57.6357	72.7313	42.5402	1.70971	0.523883	1	42.5402	72.7313	-
P_pseudoalcaligenesCECT5344completegenome	1660577	1661035	BN5_1570	33.1882	23.8363	42.5402	-1.78468	0.524075	1	42.5402	23.8363	aldA3
P_pseudoalcaligenesCECT5344completegenome	4568457	4568894	BN5_4399	165.169	201.081	129.257	1.55567	0.524257	1	129.257	201.081	cobG
P_pseudoalcaligenesCECT5344completegenome	675596	675940	BN5_0617	176.943	141.184	212.701	-1.50655	0.524565	1	212.701	141.184	-
P_pseudoalcaligenesCECT5344completegenome	2499774	2501282	BN5_2376	4546.31	3722.74	5369.88	-1.44245	0.524678	1	5369.88	3722.74	purF
P_pseudoalcaligenesCECT5344completegenome	2261602	2264214	BN5_2137	4277.66	5099.75	3455.57	1.47581	0.524761	1	3455.57	5099.75	acnC
P_pseudoalcaligenesCECT5344completegenome	3050364	3051035	BN5_2923	414.013	335.542	492.484	-1.46773	0.52525	1	492.484	335.542	-
P_pseudoalcaligenesCECT5344completegenome	3918762	3921755	BN5_3798	1647.38	1966.19	1328.56	1.47994	0.525484	1	1328.56	1966.19	tnpA7
P_pseudoalcaligenesCECT5344completegenome	3308543	3309679	BN5_3180	1004.85	820.213	1189.49	-1.45022	0.525771	1	1189.49	820.213	mdcH1
P_pseudoalcaligenesCECT5344completegenome	794654	795691	BN5_0730	3291.22	2696.56	3885.88	-1.44105	0.526477	1	3885.88	2696.56	mreB
P_pseudoalcaligenesCECT5344completegenome	91699	92799	BN5_0092	865.079	705.921	1024.24	-1.45092	0.526652	1	1024.24	705.921	coxB
P_pseudoalcaligenesCECT5344completegenome	1555988	1556803	BN5_1459	1520.87	1814.62	1227.12	1.47876	0.526875	1	1227.12	1814.62	pabC
P_pseudoalcaligenesCECT5344completegenome	3945038	3946363	BN5_3827	153.562	122.237	184.886	-1.51252	0.527123	1	184.886	122.237	-
P_pseudoalcaligenesCECT5344completegenome	809306	809665	BN5_0741	7.56012	3.66712	11.4531	-3.12319	0.527198	1	11.4531	3.66712	-
P_pseudoalcaligenesCECT5344completegenome	3830277	3831470	BN5_3711	19363.7	15891.5	22835.9	-1.43699	0.527277	1	22835.9	15891.5	tuf3
P_pseudoalcaligenesCECT5344completegenome	2363412	2365556	BN5_2237	263.929	318.429	209.428	1.52046	0.52731	1	209.428	318.429	-
P_pseudoalcaligenesCECT5344completegenome	805702	806316	BN5_0738	1179.09	1407.56	950.609	1.4807	0.527356	1	950.609	1407.56	-
P_pseudoalcaligenesCECT5344completegenome	869896	870816	BN5_0806	304.768	246.308	363.227	-1.47469	0.527476	1	363.227	246.308	-
P_pseudoalcaligenesCECT5344completegenome	4202322	4205123	BN5_4076	3908.7	3205.07	4612.33	-1.43908	0.527532	1	4612.33	3205.07	yeeA
P_pseudoalcaligenesCECT5344completegenome	3638927	3639736	BN5_3504	6179.3	7356.86	5001.74	1.47086	0.527754	1	5001.74	7356.86	-
P_pseudoalcaligenesCECT5344completegenome	910143	910349	BN5_0847	20.6019	28.1146	13.0893	2.14791	0.527896	1	13.0893	28.1146	-
P_pseudoalcaligenesCECT5344completegenome	985729	986352	BN5_0920	1772.26	2112.87	1431.64	1.47584	0.52811	1	1431.64	2112.87	rrmJ
P_pseudoalcaligenesCECT5344completegenome	2330286	2330597	BN5_2205	2838	3380.48	2295.53	1.47263	0.528366	1	2295.53	3380.48	-
P_pseudoalcaligenesCECT5344completegenome	1560087	1560875	BN5_1464	196.647	157.686	235.607	-1.49415	0.528423	1	235.607	157.686	-
P_pseudoalcaligenesCECT5344completegenome	4183775	4184188	BN5_4057	576.959	470.003	683.915	-1.45513	0.528534	1	683.915	470.003	-
P_pseudoalcaligenesCECT5344completegenome	3701652	3702485	BN5_3569	1834.9	1503.52	2166.28	-1.4408	0.528803	1	2166.28	1503.52	-
P_pseudoalcaligenesCECT5344completegenome	1095923	1097443	BN5_1018	78.8261	61.1187	96.5334	-1.57944	0.528871	1	96.5334	61.1187	aldA1
P_pseudoalcaligenesCECT5344completegenome	3649968	3650738	BN5_3517	1004.52	1199.15	809.899	1.48062	0.528895	1	809.899	1199.15	-
P_pseudoalcaligenesCECT5344completegenome	3405850	3406392	BN5_3273	3215.56	2638.5	3792.62	-1.43742	0.529272	1	3792.62	2638.5	-
P_pseudoalcaligenesCECT5344completegenome	4391389	4392612	BN5_4247	174.76	212.082	137.437	1.54312	0.52947	1	137.437	212.082	coaT
P_pseudoalcaligenesCECT5344completegenome	2889277	2889765	BN5_2759	71.6133	89.2333	53.9933	1.65268	0.529624	1	53.9933	89.2333	-
P_pseudoalcaligenesCECT5344completegenome	1353491	1353904	BN5_1273	396.765	476.115	317.415	1.49998	0.529717	1	317.415	476.115	-
P_pseudoalcaligenesCECT5344completegenome	2922729	2923190	BN5_2797	70.5561	54.3957	86.7165	-1.59418	0.529891	1	86.7165	54.3957	-
P_pseudoalcaligenesCECT5344completegenome	1255039	1255368	BN5_1166	232.891	187.634	278.147	-1.48239	0.530225	1	278.147	187.634	-
P_pseudoalcaligenesCECT5344completegenome	3554969	3555385	BN5_3423	976.157	798.822	1153.49	-1.44399	0.530618	1	1153.49	798.822	-
P_pseudoalcaligenesCECT5344completegenome	3723813	3725585	BN5_3592	366.158	439.444	292.873	1.50046	0.53137	1	292.873	439.444	-
P_pseudoalcaligenesCECT5344completegenome	3126622	3127506	BN5_3001	942.699	1124.58	760.814	1.47813	0.531388	1	760.814	1124.58	mmsB
P_pseudoalcaligenesCECT5344completegenome	4669972	4670406	BN5_4496	7638.69	6281.78	8995.61	-1.43201	0.531759	1	8995.61	6281.78	atpC
P_pseudoalcaligenesCECT5344completegenome	3862786	3864021	BN5_3747	2052.93	2443.53	1662.34	1.46993	0.531776	1	1662.34	2443.53	-
P_pseudoalcaligenesCECT5344completegenome	2130041	2130247	BN5_2009	12.1345	17.7244	6.54464	2.70824	0.531806	1	6.54464	17.7244	-
P_pseudoalcaligenesCECT5344completegenome	3979809	3980204	BN5_3867	26.7233	35.4489	17.9978	1.96963	0.531959	1	17.9978	35.4489	-
P_pseudoalcaligenesCECT5344completegenome	2557915	2559531	BN5_2435	217.78	175.411	260.149	-1.48309	0.532065	1	260.149	175.411	-
P_pseudoalcaligenesCECT5344completegenome	3927917	3928369	BN5_3807	92.8132	72.7313	112.895	-1.55222	0.532277	1	112.895	72.7313	-
P_pseudoalcaligenesCECT5344completegenome	3952681	3954006	BN5_3834	1836.74	2186.22	1487.27	1.46995	0.532341	1	1487.27	2186.22	-
P_pseudoalcaligenesCECT5344completegenome	1069302	1069730	BN5_0994	145.597	116.126	175.069	-1.50758	0.532894	1	175.069	116.126	glbN
P_pseudoalcaligenesCECT5344completegenome	2887785	2888984	BN5_2758	94.2424	73.9537	114.531	-1.54869	0.533295	1	114.531	73.9537	-
P_pseudoalcaligenesCECT5344completegenome	2994606	2995163	BN5_2867	166.292	201.692	130.893	1.54089	0.53343	1	130.893	201.692	-
P_pseudoalcaligenesCECT5344completegenome	4601805	4602755	BN5_4424	138.032	168.077	107.987	1.55646	0.533836	1	107.987	168.077	tnpA11
P_pseudoalcaligenesCECT5344completegenome	1671770	1672423	BN5_1585	131.91	160.742	103.078	1.55942	0.534747	1	103.078	160.742	bluB
P_pseudoalcaligenesCECT5344completegenome	3571806	3573602	BN5_3441	1381.61	1644.09	1119.13	1.46908	0.534807	1	1119.13	1644.09	-
P_pseudoalcaligenesCECT5344completegenome	725545	726393	BN5_0675	600.744	491.395	710.093	-1.44506	0.535304	1	710.093	491.395	nadC3
P_pseudoalcaligenesCECT5344completegenome	1323552	1324352	BN5_1238	151.314	121.015	181.614	-1.50075	0.535436	1	181.614	121.015	phnC1
P_pseudoalcaligenesCECT5344completegenome	2493847	2494776	BN5_2371	6364.71	5243.99	7485.43	-1.42743	0.535491	1	7485.43	5243.99	-
P_pseudoalcaligenesCECT5344completegenome	1204272	1206380	BN5_1120	218.427	263.422	173.433	1.51887	0.535532	1	173.433	263.422	-
P_pseudoalcaligenesCECT5344completegenome	392658	393248	BN5_0373	149.969	182.134	117.803	1.54608	0.53563	1	117.803	182.134	betI
P_pseudoalcaligenesCECT5344completegenome	2603721	2604749	BN5_2485	68.0031	52.5621	83.4441	-1.58753	0.536742	1	83.4441	52.5621	-
P_pseudoalcaligenesCECT5344completegenome	871857	872417	BN5_0809	184.045	222.472	145.618	1.52778	0.537059	1	145.618	222.472	-
P_pseudoalcaligenesCECT5344completegenome	3450022	3451182	BN5_3311	286.58	344.098	229.062	1.5022	0.537194	1	229.062	344.098	-
P_pseudoalcaligenesCECT5344completegenome	3564138	3564425	BN5_3433	1186.37	975.455	1397.28	-1.43244	0.537689	1	1397.28	975.455	-
P_pseudoalcaligenesCECT5344completegenome	2910788	2912194	BN5_2783	493.386	589.185	397.587	1.4819	0.538035	1	397.587	589.185	pilZ5
P_pseudoalcaligenesCECT5344completegenome	1267672	1269159	BN5_1186	367.35	299.482	435.218	-1.45324	0.538107	1	435.218	299.482	-
P_pseudoalcaligenesCECT5344completegenome	997367	998287	BN5_0932	4490.33	5327.11	3653.54	1.45807	0.538159	1	3653.54	5327.11	truB
P_pseudoalcaligenesCECT5344completegenome	1867952	1868449	BN5_1762	2992.55	2467.36	3517.74	-1.42571	0.538373	1	3517.74	2467.36	ppiB
P_pseudoalcaligenesCECT5344completegenome	3414105	3415169	BN5_3283	1798.54	1481.52	2115.55	-1.42796	0.538593	1	2115.55	1481.52	lptG
P_pseudoalcaligenesCECT5344completegenome	1597032	1598270	BN5_1499	9078.62	7494.38	10662.9	-1.42278	0.538649	1	10662.9	7494.38	-
P_pseudoalcaligenesCECT5344completegenome	2394859	2396787	BN5_2268	324.265	264.033	384.498	-1.45625	0.53887	1	384.498	264.033	-
P_pseudoalcaligenesCECT5344completegenome	2320348	2320527	BN5_2193	306.374	367.324	245.424	1.49669	0.539008	1	245.424	367.324	-
P_pseudoalcaligenesCECT5344completegenome	4532557	4533741	BN5_4368	322.392	386.27	258.513	1.4942	0.539279	1	258.513	386.27	cfa2
P_pseudoalcaligenesCECT5344completegenome	1499045	1500268	BN5_1399	19965.6	16496.6	23434.7	-1.42058	0.539816	1	23434.7	16496.6	nqrF
P_pseudoalcaligenesCECT5344completegenome	3809404	3810090	BN5_3690	77929.7	64401.4	91458.1	-1.42012	0.53984	1	91458.1	64401.4	rpsC
P_pseudoalcaligenesCECT5344completegenome	1519420	1519761	BN5_1420	2530.05	2087.2	2972.9	-1.42435	0.539955	1	2972.9	2087.2	-
P_pseudoalcaligenesCECT5344completegenome	2160906	2162117	BN5_2040	296.171	355.1	237.243	1.49678	0.539981	1	237.243	355.1	-
P_pseudoalcaligenesCECT5344completegenome	2949517	2949957	BN5_2823	4989.03	5913.85	4064.22	1.4551	0.540225	1	4064.22	5913.85	fabZ
P_pseudoalcaligenesCECT5344completegenome	2202794	2205157	BN5_2081	7491.11	6189.49	8792.72	-1.42059	0.540549	1	8792.72	6189.49	actP
P_pseudoalcaligenesCECT5344completegenome	3102047	3102682	BN5_2975	164.178	132.016	196.339	-1.48723	0.540561	1	196.339	132.016	rnfG
P_pseudoalcaligenesCECT5344completegenome	2461289	2462041	BN5_2339	2048.36	1689.93	2406.79	-1.42419	0.540884	1	2406.79	1689.93	pqqC
P_pseudoalcaligenesCECT5344completegenome	4433655	4434656	BN5_4280	238.095	193.135	283.056	-1.46558	0.541078	1	283.056	193.135	-
P_pseudoalcaligenesCECT5344completegenome	4085512	4086657	BN5_3966	1508.95	1790.78	1227.12	1.45933	0.541607	1	1227.12	1790.78	pilU
P_pseudoalcaligenesCECT5344completegenome	3811579	3811878	BN5_3694	32974.2	27287.7	38660.8	-1.41679	0.542589	1	38660.8	27287.7	rplW
P_pseudoalcaligenesCECT5344completegenome	1906456	1907676	BN5_1792	20724.4	24527.6	16921.2	1.44952	0.543026	1	16921.2	24527.6	fabB
P_pseudoalcaligenesCECT5344completegenome	3427078	3427647	BN5_3293	179.353	216.36	142.346	1.51996	0.543509	1	142.346	216.36	-
P_pseudoalcaligenesCECT5344completegenome	4282804	4283271	BN5_4145	229.448	275.645	183.25	1.50421	0.543636	1	183.25	275.645	ybaO
P_pseudoalcaligenesCECT5344completegenome	2432855	2434201	BN5_2309	177.313	213.916	140.71	1.52026	0.543858	1	140.71	213.916	glnA5
P_pseudoalcaligenesCECT5344completegenome	1987637	1988077	BN5_1862	289.439	346.543	232.335	1.49157	0.544391	1	232.335	346.543	-
P_pseudoalcaligenesCECT5344completegenome	1192205	1195279	BN5_1111	747.841	888.666	607.015	1.46399	0.544697	1	607.015	888.666	-
P_pseudoalcaligenesCECT5344completegenome	4014447	4015043	BN5_3905	101.694	80.6767	122.712	-1.52103	0.544916	1	122.712	80.6767	-
P_pseudoalcaligenesCECT5344completegenome	3130449	3130871	BN5_3004	55.7509	42.7831	68.7187	-1.60621	0.54525	1	68.7187	42.7831	-
P_pseudoalcaligenesCECT5344completegenome	431145	432827	BN5_0412	391.363	466.947	315.779	1.47872	0.545361	1	315.779	466.947	phaC2
P_pseudoalcaligenesCECT5344completegenome	2551576	2551749	BN5_2428	115.681	92.2893	139.074	-1.50693	0.545778	1	139.074	92.2893	-
P_pseudoalcaligenesCECT5344completegenome	3035419	3036000	BN5_2907	6440.38	7617.23	5263.53	1.44717	0.545946	1	5263.53	7617.23	algU
P_pseudoalcaligenesCECT5344completegenome	1983260	1984630	BN5_1858	3752.94	3107.89	4398	-1.41511	0.54597	1	4398	3107.89	purB
P_pseudoalcaligenesCECT5344completegenome	3924499	3926280	BN5_3804	381.161	454.723	307.598	1.4783	0.546299	1	307.598	454.723	-
P_pseudoalcaligenesCECT5344completegenome	4097237	4098580	BN5_3979	745.189	884.999	605.379	1.46189	0.546333	1	605.379	884.999	-
P_pseudoalcaligenesCECT5344completegenome	2974254	2975066	BN5_2846	274.951	224.306	325.596	-1.45157	0.546592	1	325.596	224.306	rrmA
P_pseudoalcaligenesCECT5344completegenome	904446	905363	BN5_0841	271.075	324.54	217.609	1.49139	0.546638	1	217.609	324.54	-
P_pseudoalcaligenesCECT5344completegenome	1348933	1349520	BN5_1268	182.758	147.907	217.609	-1.47125	0.546785	1	217.609	147.907	mdaB
P_pseudoalcaligenesCECT5344completegenome	1764017	1764715	BN5_1671	1102.44	910.669	1294.2	-1.42116	0.546825	1	1294.2	910.669	ubiG1
P_pseudoalcaligenesCECT5344completegenome	2760432	2760953	BN5_2642	1724.54	2041.98	1407.1	1.4512	0.547055	1	1407.1	2041.98	fliL3
P_pseudoalcaligenesCECT5344completegenome	2316589	2318346	BN5_2190	277.809	226.75	328.868	-1.45035	0.547172	1	328.868	226.75	-
P_pseudoalcaligenesCECT5344completegenome	688685	688942	BN5_0634	280.972	336.153	225.79	1.48879	0.547318	1	225.79	336.153	-
P_pseudoalcaligenesCECT5344completegenome	913423	913716	BN5_0850	6070.91	5034.35	7107.48	-1.4118	0.547668	1	7107.48	5034.35	groES
P_pseudoalcaligenesCECT5344completegenome	175244	175726	BN5_0170	156.908	189.468	124.348	1.52369	0.547775	1	124.348	189.468	-
P_pseudoalcaligenesCECT5344completegenome	888952	889488	BN5_0827	54.6785	68.453	40.904	1.6735	0.548035	1	40.904	68.453	-
P_pseudoalcaligenesCECT5344completegenome	3991248	3992468	BN5_3884	716.317	850.161	582.473	1.45957	0.548615	1	582.473	850.161	-
P_pseudoalcaligenesCECT5344completegenome	770264	770698	BN5_0708	7635.62	6336.18	8935.07	-1.41017	0.548652	1	8935.07	6336.18	-
P_pseudoalcaligenesCECT5344completegenome	4520214	4521881	BN5_4359	4077.19	3381.7	4772.68	-1.41133	0.54874	1	4772.68	3381.7	opuD
P_pseudoalcaligenesCECT5344completegenome	4480738	4481682	BN5_4319	191.334	155.242	227.426	-1.46498	0.549279	1	227.426	155.242	znuA
P_pseudoalcaligenesCECT5344completegenome	1082276	1082935	BN5_1005	336.576	401.55	271.603	1.47845	0.549408	1	271.603	401.55	-
P_pseudoalcaligenesCECT5344completegenome	1500272	1501297	BN5_1400	8248.39	6848.35	9648.43	-1.40887	0.549587	1	9648.43	6848.35	apbE
P_pseudoalcaligenesCECT5344completegenome	3804748	3804927	BN5_3678	29556.6	24552.6	34560.6	-1.40761	0.549812	1	34560.6	24552.6	rpmD
P_pseudoalcaligenesCECT5344completegenome	3393878	3394891	BN5_3258	1775.65	1471.74	2079.56	-1.41299	0.550186	1	2079.56	1471.74	-
P_pseudoalcaligenesCECT5344completegenome	2430269	2431123	BN5_2307	2593.3	3064.49	2122.1	1.44409	0.550673	1	2122.1	3064.49	-
P_pseudoalcaligenesCECT5344completegenome	2973115	2974257	BN5_2845	717.737	592.852	842.622	-1.4213	0.550815	1	842.622	592.852	dapE
P_pseudoalcaligenesCECT5344completegenome	2318484	2319074	BN5_2191	404.118	481.004	327.232	1.46992	0.551076	1	327.232	481.004	-
P_pseudoalcaligenesCECT5344completegenome	16241	17008	BN5_0013	1196.15	1415.51	976.787	1.44915	0.55117	1	976.787	1415.51	plsC1
P_pseudoalcaligenesCECT5344completegenome	403313	403477	BN5_0383	3.05594	6.11187	0	#NAME?	0.551457	1	0	6.11187	-
P_pseudoalcaligenesCECT5344completegenome	2451897	2451973	BN5_2330	257.287	210.248	304.326	-1.44746	0.551476	1	304.326	210.248	-
P_pseudoalcaligenesCECT5344completegenome	201546	201818	BN5_0196	88.0129	69.6753	106.35	-1.52637	0.551529	1	106.35	69.6753	-
P_pseudoalcaligenesCECT5344completegenome	4465485	4466426	BN5_4307	1491.11	1763.28	1218.94	1.44657	0.551554	1	1218.94	1763.28	-
P_pseudoalcaligenesCECT5344completegenome	1326217	1327002	BN5_1241	243.3	198.636	287.964	-1.44971	0.551583	1	287.964	198.636	hyi
P_pseudoalcaligenesCECT5344completegenome	2675573	2676169	BN5_2558	551.321	454.723	647.919	-1.42486	0.551598	1	647.919	454.723	-
P_pseudoalcaligenesCECT5344completegenome	1219990	1220868	BN5_1132	229.313	187.023	271.603	-1.45224	0.551696	1	271.603	187.023	-
P_pseudoalcaligenesCECT5344completegenome	1935396	1936811	BN5_1822	381.979	454.723	309.234	1.47048	0.551991	1	309.234	454.723	-
P_pseudoalcaligenesCECT5344completegenome	2741637	2742116	BN5_2622	3883.71	3227.07	4540.34	-1.40696	0.552279	1	4540.34	3227.07	cheW
P_pseudoalcaligenesCECT5344completegenome	2595420	2595980	BN5_2477	391.875	466.336	317.415	1.46917	0.55235	1	317.415	466.336	-
P_pseudoalcaligenesCECT5344completegenome	2528884	2529141	BN5_2401	108.548	132.016	85.0803	1.55167	0.552604	1	85.0803	132.016	-
P_pseudoalcaligenesCECT5344completegenome	4517482	4518384	BN5_4357	78.5527	96.5676	60.5379	1.59516	0.552683	1	60.5379	96.5676	-
P_pseudoalcaligenesCECT5344completegenome	3078991	3079752	BN5_2950	491.453	583.684	399.223	1.46205	0.55283	1	399.223	583.684	-
P_pseudoalcaligenesCECT5344completegenome	584336	585229	BN5_0537	25072.3	20862.3	29282.4	-1.4036	0.553039	1	29282.4	20862.3	-
P_pseudoalcaligenesCECT5344completegenome	4056666	4057865	BN5_3943	537.64	443.722	631.558	-1.42332	0.553146	1	631.558	443.722	fdhA
P_pseudoalcaligenesCECT5344completegenome	400902	401153	BN5_0380	118.846	95.3452	142.346	-1.49295	0.553183	1	142.346	95.3452	-
P_pseudoalcaligenesCECT5344completegenome	4080074	4081162	BN5_3961	461.458	548.235	374.681	1.46321	0.553204	1	374.681	548.235	ntrB
P_pseudoalcaligenesCECT5344completegenome	817177	818466	BN5_0751	1208.6	1428.96	988.24	1.44596	0.553563	1	988.24	1428.96	-
P_pseudoalcaligenesCECT5344completegenome	317371	317778	BN5_0309	9041.89	10662.2	7421.62	1.43664	0.553818	1	7421.62	10662.2	pilG
P_pseudoalcaligenesCECT5344completegenome	1664009	1664104	BN5_1574	40.3953	51.3397	29.4509	1.74323	0.553838	1	29.4509	51.3397	-
P_pseudoalcaligenesCECT5344completegenome	2480545	2481396	BN5_2356	1102.63	914.336	1290.93	-1.41188	0.553986	1	1290.93	914.336	-
P_pseudoalcaligenesCECT5344completegenome	4332714	4334678	BN5_4195	491.148	583.073	399.223	1.46052	0.553993	1	399.223	583.073	-
P_pseudoalcaligenesCECT5344completegenome	3011307	3012530	BN5_2881	144.36	174.188	114.531	1.52088	0.554215	1	114.531	174.188	-
P_pseudoalcaligenesCECT5344completegenome	2585648	2586805	BN5_2465	574.708	681.474	467.942	1.45632	0.554374	1	467.942	681.474	rluB
P_pseudoalcaligenesCECT5344completegenome	2148363	2149382	BN5_2030	130.382	157.686	103.078	1.52978	0.554395	1	103.078	157.686	pctC
P_pseudoalcaligenesCECT5344completegenome	3306350	3308521	BN5_3179	759.491	628.912	890.071	-1.41526	0.554811	1	890.071	628.912	ruvB3
P_pseudoalcaligenesCECT5344completegenome	4635926	4636957	BN5_4460	714.672	591.629	837.714	-1.41594	0.554968	1	837.714	591.629	orf33
P_pseudoalcaligenesCECT5344completegenome	4223830	4224396	BN5_4096	1771.07	2090.87	1451.27	1.44071	0.555093	1	1451.27	2090.87	phaP
P_pseudoalcaligenesCECT5344completegenome	2033585	2034547	BN5_1907	1349.91	1120.92	1578.89	-1.40857	0.555154	1	1578.89	1120.92	dapA1
P_pseudoalcaligenesCECT5344completegenome	1483114	1483632	BN5_1383	1549.78	1829.89	1269.66	1.44125	0.555466	1	1269.66	1829.89	-
P_pseudoalcaligenesCECT5344completegenome	1321395	1322093	BN5_1235	138.238	166.854	109.623	1.52208	0.555922	1	109.623	166.854	-
P_pseudoalcaligenesCECT5344completegenome	1620314	1620946	BN5_1529	299.859	246.308	353.41	-1.43483	0.556358	1	353.41	246.308	-
P_pseudoalcaligenesCECT5344completegenome	2059268	2060809	BN5_1929	235.776	281.757	189.795	1.48454	0.556422	1	189.795	281.757	-
P_pseudoalcaligenesCECT5344completegenome	655336	656691	BN5_0604	22951.5	27026.7	18876.4	1.43177	0.557031	1	18876.4	27026.7	accC1
P_pseudoalcaligenesCECT5344completegenome	2936113	2936391	BN5_2813	372.9	443.111	302.69	1.46391	0.557447	1	302.69	443.111	ftsB
P_pseudoalcaligenesCECT5344completegenome	3277021	3278880	BN5_3155	488.02	403.384	572.656	-1.41963	0.557483	1	572.656	403.384	-
P_pseudoalcaligenesCECT5344completegenome	2269507	2270493	BN5_2143	2899.5	2415.41	3383.58	-1.40083	0.557881	1	3383.58	2415.41	-
P_pseudoalcaligenesCECT5344completegenome	2037691	2039979	BN5_1911	2005.55	1669.76	2341.34	-1.4022	0.558107	1	2341.34	1669.76	maeB3
P_pseudoalcaligenesCECT5344completegenome	2239038	2239139	BN5_2117	197.662	161.353	233.971	-1.45005	0.558475	1	233.971	161.353	-
P_pseudoalcaligenesCECT5344completegenome	1275415	1275813	BN5_1194	117.722	94.734	140.71	-1.48531	0.558698	1	140.71	94.734	-
P_pseudoalcaligenesCECT5344completegenome	533508	534323	BN5_0492	374.635	444.944	304.326	1.46207	0.558709	1	304.326	444.944	icc
P_pseudoalcaligenesCECT5344completegenome	2509689	2510699	BN5_2384	1207.28	1424.68	989.877	1.43925	0.558823	1	989.877	1424.68	asd1
P_pseudoalcaligenesCECT5344completegenome	1230687	1232018	BN5_1140	367.548	303.149	431.946	-1.42486	0.558917	1	431.946	303.149	-
P_pseudoalcaligenesCECT5344completegenome	726797	729097	BN5_0676	4225.29	3524.11	4926.48	-1.39794	0.559255	1	4926.48	3524.11	-
P_pseudoalcaligenesCECT5344completegenome	2241107	2242318	BN5_2121	15.9099	22.0027	9.81696	2.2413	0.560024	1	9.81696	22.0027	nasA1
P_pseudoalcaligenesCECT5344completegenome	4207825	4208520	BN5_4080	352.496	418.663	286.328	1.46218	0.560154	1	286.328	418.663	ABC.PA.P1
P_pseudoalcaligenesCECT5344completegenome	2481393	2482184	BN5_2357	610.838	506.674	715.002	-1.41117	0.560607	1	715.002	506.674	-
P_pseudoalcaligenesCECT5344completegenome	919766	920884	BN5_0858	1924.84	2267.5	1582.17	1.43316	0.560624	1	1582.17	2267.5	proB
P_pseudoalcaligenesCECT5344completegenome	3810740	3811564	BN5_3693	64619.9	53992.9	75247	-1.39365	0.560791	1	75247	53992.9	rplB
P_pseudoalcaligenesCECT5344completegenome	3024278	3024538	BN5_2894	17.9503	24.4475	11.4531	2.13457	0.560889	1	11.4531	24.4475	-
P_pseudoalcaligenesCECT5344completegenome	2705463	2706836	BN5_2585	1612.74	1900.18	1325.29	1.43379	0.561112	1	1325.29	1900.18	-
P_pseudoalcaligenesCECT5344completegenome	4126392	4127591	BN5_4008	654.534	543.345	765.723	-1.40927	0.561175	1	765.723	543.345	-
P_pseudoalcaligenesCECT5344completegenome	2633715	2634647	BN5_2512	1764.96	2078.65	1451.27	1.43229	0.561778	1	1451.27	2078.65	-
P_pseudoalcaligenesCECT5344completegenome	3246066	3246881	BN5_3123	3065.69	2559.65	3571.74	-1.3954	0.562051	1	3571.74	2559.65	minD
P_pseudoalcaligenesCECT5344completegenome	3006490	3008178	BN5_2877	1441.23	1697.88	1184.58	1.43332	0.562202	1	1184.58	1697.88	fadD2
P_pseudoalcaligenesCECT5344completegenome	2830064	2831068	BN5_2711	1132.85	943.673	1322.02	-1.40093	0.562359	1	1322.02	943.673	-
P_pseudoalcaligenesCECT5344completegenome	2995740	2996270	BN5_2868	217.106	259.143	175.069	1.48024	0.562661	1	175.069	259.143	-
P_pseudoalcaligenesCECT5344completegenome	567195	568166	BN5_0520	4290.55	5045.35	3535.74	1.42696	0.56278	1	3535.74	5045.35	miaA
P_pseudoalcaligenesCECT5344completegenome	3375207	3375623	BN5_3238	42.1302	53.1733	31.087	1.71047	0.563065	1	31.087	53.1733	-
P_pseudoalcaligenesCECT5344completegenome	3215590	3216213	BN5_3093	965.818	804.322	1127.31	-1.40157	0.563126	1	1127.31	804.322	cspA5
P_pseudoalcaligenesCECT5344completegenome	4154722	4155522	BN5_4028	2090.08	1745.55	2434.61	-1.39475	0.563866	1	2434.61	1745.55	lgt
P_pseudoalcaligenesCECT5344completegenome	2722884	2723420	BN5_2599	284.343	337.987	230.699	1.46506	0.564135	1	230.699	337.987	-
P_pseudoalcaligenesCECT5344completegenome	697447	698700	BN5_0646	5146.77	4305.2	5988.34	-1.39096	0.564498	1	5988.34	4305.2	glyA1
P_pseudoalcaligenesCECT5344completegenome	186550	186768	BN5_0179	426.977	505.452	348.502	1.45036	0.564528	1	348.502	505.452	-
P_pseudoalcaligenesCECT5344completegenome	809904	811427	BN5_0742	661.168	550.069	772.267	-1.40395	0.565193	1	772.267	550.069	lnt
P_pseudoalcaligenesCECT5344completegenome	3444121	3444714	BN5_3305	163.236	195.58	130.893	1.4942	0.56567	1	130.893	195.58	-
P_pseudoalcaligenesCECT5344completegenome	686782	687078	BN5_0631	52.0268	64.7859	39.2678	1.64985	0.565977	1	39.2678	64.7859	-
P_pseudoalcaligenesCECT5344completegenome	3805434	3805784	BN5_3680	35082.6	29393.8	40771.5	-1.38708	0.566222	1	40771.5	29393.8	rplR
P_pseudoalcaligenesCECT5344completegenome	2764564	2764869	BN5_2646	931.402	1097.08	765.723	1.43274	0.566315	1	765.723	1097.08	rsbV
P_pseudoalcaligenesCECT5344completegenome	1212890	1214365	BN5_1128	903.64	753.594	1053.69	-1.39822	0.566363	1	1053.69	753.594	rmuC
P_pseudoalcaligenesCECT5344completegenome	1456239	1458116	BN5_1363	341.377	404.606	278.147	1.45465	0.566625	1	278.147	404.606	-
P_pseudoalcaligenesCECT5344completegenome	2483985	2484479	BN5_2360	757.037	892.333	621.741	1.43522	0.566711	1	621.741	892.333	-
P_pseudoalcaligenesCECT5344completegenome	4330445	4331191	BN5_4192	169.052	202.303	135.801	1.4897	0.567048	1	135.801	202.303	-
P_pseudoalcaligenesCECT5344completegenome	2704450	2705466	BN5_2584	396.676	469.392	323.96	1.44892	0.567256	1	323.96	469.392	-
P_pseudoalcaligenesCECT5344completegenome	2956655	2957470	BN5_2829	2422.84	2846.3	1999.39	1.42359	0.567258	1	1999.39	2846.3	cdsA
P_pseudoalcaligenesCECT5344completegenome	2965836	2967032	BN5_2837	767.446	639.913	894.979	-1.3986	0.567679	1	894.979	639.913	dapC
P_pseudoalcaligenesCECT5344completegenome	3727610	3728239	BN5_3596	539.005	636.246	441.763	1.44024	0.567798	1	441.763	636.246	-
P_pseudoalcaligenesCECT5344completegenome	2696342	2696695	BN5_2573	343.111	406.44	279.783	1.45269	0.567961	1	279.783	406.44	-
P_pseudoalcaligenesCECT5344completegenome	534966	535565	BN5_0494	701.127	826.325	575.928	1.43477	0.568056	1	575.928	826.325	-
P_pseudoalcaligenesCECT5344completegenome	1513732	1514754	BN5_1416	1531.41	1281.05	1781.78	-1.39087	0.568441	1	1781.78	1281.05	pyrD
P_pseudoalcaligenesCECT5344completegenome	2270577	2270981	BN5_2144	143.137	171.744	114.531	1.49954	0.569008	1	114.531	171.744	-
P_pseudoalcaligenesCECT5344completegenome	4455330	4456016	BN5_4296	257.691	212.693	302.69	-1.42313	0.56917	1	302.69	212.693	-
P_pseudoalcaligenesCECT5344completegenome	4541330	4542643	BN5_4376	344.846	408.273	281.419	1.45076	0.569286	1	281.419	408.273	nirA
P_pseudoalcaligenesCECT5344completegenome	1247491	1248246	BN5_1158	977.962	817.157	1138.77	-1.39357	0.569354	1	1138.77	817.157	-
P_pseudoalcaligenesCECT5344completegenome	2314255	2314803	BN5_2187	302.817	250.587	355.047	-1.41686	0.569454	1	355.047	250.587	-
P_pseudoalcaligenesCECT5344completegenome	4419598	4420503	BN5_4270	94.3411	75.7872	112.895	-1.48963	0.569592	1	112.895	75.7872	-
P_pseudoalcaligenesCECT5344completegenome	1612886	1614031	BN5_1520	121.304	146.074	96.5334	1.51319	0.569784	1	96.5334	146.074	phnM
P_pseudoalcaligenesCECT5344completegenome	4246997	4248253	BN5_4116	508.739	423.553	593.926	-1.40225	0.570178	1	593.926	423.553	istA15
P_pseudoalcaligenesCECT5344completegenome	3093198	3093407	BN5_2968	40506.5	34014.4	46998.7	-1.38173	0.570555	1	46998.7	34014.4	cspA3
P_pseudoalcaligenesCECT5344completegenome	1104256	1105476	BN5_1025	279.345	331.264	227.426	1.45658	0.570968	1	227.426	331.264	sbcD
P_pseudoalcaligenesCECT5344completegenome	3203673	3204971	BN5_3080	14207.1	11931.6	16482.7	-1.38143	0.571188	1	16482.7	11931.6	tolB
P_pseudoalcaligenesCECT5344completegenome	3112522	3113640	BN5_2987	4663.23	3914.04	5412.42	-1.38282	0.571274	1	5412.42	3914.04	livK
P_pseudoalcaligenesCECT5344completegenome	506436	507359	BN5_0467	6717.45	5641.87	7793.03	-1.38128	0.571974	1	7793.03	5641.87	ilvE
P_pseudoalcaligenesCECT5344completegenome	901039	901623	BN5_0838	62.0792	48.895	75.2633	-1.53929	0.571976	1	75.2633	48.895	-
P_pseudoalcaligenesCECT5344completegenome	3581406	3582038	BN5_3450	456.874	539.067	374.681	1.43874	0.572037	1	374.681	539.067	-
P_pseudoalcaligenesCECT5344completegenome	99449	100081	BN5_0101	863.15	1014.57	711.729	1.4255	0.572869	1	711.729	1014.57	senC
P_pseudoalcaligenesCECT5344completegenome	472791	473858	BN5_0443	2592.67	2176.44	3008.9	-1.38249	0.572988	1	3008.9	2176.44	hemE
P_pseudoalcaligenesCECT5344completegenome	198126	200984	BN5_0194	3315.4	3885.32	2745.48	1.41517	0.573014	1	2745.48	3885.32	cyaA
P_pseudoalcaligenesCECT5344completegenome	849013	849447	BN5_0781	64.9377	51.3397	78.5357	-1.52972	0.573572	1	78.5357	51.3397	-
P_pseudoalcaligenesCECT5344completegenome	3807800	3808114	BN5_3685	89943.4	75655.2	104232	-1.37772	0.573736	1	104232	75655.2	rplX
P_pseudoalcaligenesCECT5344completegenome	164555	166048	BN5_0159	5633.58	6595.93	4671.24	1.41203	0.574384	1	4671.24	6595.93	-
P_pseudoalcaligenesCECT5344completegenome	1162648	1162902	BN5_1082	51.7212	64.1747	39.2678	1.63428	0.574756	1	39.2678	64.1747	-
P_pseudoalcaligenesCECT5344completegenome	519758	520795	BN5_0480	4315.18	3628.62	5001.74	-1.37841	0.575028	1	5001.74	3628.62	-
P_pseudoalcaligenesCECT5344completegenome	2797473	2797808	BN5_2681	2529.67	2125.71	2933.63	-1.38007	0.57504	1	2933.63	2125.71	flgM
P_pseudoalcaligenesCECT5344completegenome	1984779	1985642	BN5_1859	172.216	205.359	139.074	1.47662	0.575326	1	139.074	205.359	-
P_pseudoalcaligenesCECT5344completegenome	3711700	3712287	BN5_3579	605.837	712.644	499.029	1.42806	0.575434	1	499.029	712.644	-
P_pseudoalcaligenesCECT5344completegenome	305301	306188	BN5_0296	205.682	244.475	166.888	1.4649	0.575872	1	166.888	244.475	-
P_pseudoalcaligenesCECT5344completegenome	4677186	4678055	BN5_4505	1249.84	1465.63	1034.05	1.41736	0.576018	1	1034.05	1465.63	parB
P_pseudoalcaligenesCECT5344completegenome	205571	206317	BN5_0201	638.497	534.178	742.817	-1.39058	0.57616	1	742.817	534.178	algR
P_pseudoalcaligenesCECT5344completegenome	2914886	2915482	BN5_2787	323.438	268.922	377.953	-1.40543	0.576515	1	377.953	268.922	wrbA
P_pseudoalcaligenesCECT5344completegenome	4662073	4664160	BN5_4490	2765.98	3238.07	2293.9	1.4116	0.576517	1	2293.9	3238.07	tnsB3
P_pseudoalcaligenesCECT5344completegenome	3406510	3407427	BN5_3274	8988.6	10513	7464.16	1.40847	0.576679	1	7464.16	10513	secF
P_pseudoalcaligenesCECT5344completegenome	1173372	1174874	BN5_1092	5736.21	4829.6	6642.81	-1.37544	0.576998	1	6642.81	4829.6	lysS
P_pseudoalcaligenesCECT5344completegenome	980003	981151	BN5_0915	14606.1	17078.4	12133.8	1.40751	0.577056	1	12133.8	17078.4	carA
P_pseudoalcaligenesCECT5344completegenome	3973611	3973799	BN5_3854	21.7256	28.7258	14.7254	1.95076	0.577226	1	14.7254	28.7258	-
P_pseudoalcaligenesCECT5344completegenome	1107791	1108750	BN5_1029	7208.1	8429.49	5986.71	1.40803	0.577304	1	5986.71	8429.49	-
P_pseudoalcaligenesCECT5344completegenome	3033401	3033856	BN5_2904	722.213	605.075	839.35	-1.38718	0.57741	1	839.35	605.075	rseC
P_pseudoalcaligenesCECT5344completegenome	1692957	1693889	BN5_1608	299.956	354.489	245.424	1.44439	0.577957	1	245.424	354.489	-
P_pseudoalcaligenesCECT5344completegenome	247783	248337	BN5_0244	1144.14	1340.94	947.336	1.41549	0.578236	1	947.336	1340.94	-
P_pseudoalcaligenesCECT5344completegenome	1077071	1078519	BN5_1001	2913.23	2452.69	3373.76	-1.37553	0.578333	1	3373.76	2452.69	rhlB
P_pseudoalcaligenesCECT5344completegenome	3159902	3160744	BN5_3034	406.168	478.56	333.777	1.43377	0.578365	1	333.777	478.56	-
P_pseudoalcaligenesCECT5344completegenome	2709140	2710453	BN5_2588	455.346	536.011	374.681	1.43058	0.57845	1	374.681	536.011	-
P_pseudoalcaligenesCECT5344completegenome	3827948	3828643	BN5_3706	40247.3	33939.2	46555.3	-1.37172	0.578815	1	46555.3	33939.2	rplA3
P_pseudoalcaligenesCECT5344completegenome	1896454	1896918	BN5_1781	93.0428	112.458	73.6272	1.5274	0.579342	1	73.6272	112.458	-
P_pseudoalcaligenesCECT5344completegenome	1118097	1118432	BN5_1037	17.6447	23.8363	11.4531	2.08121	0.579484	1	11.4531	23.8363	-
P_pseudoalcaligenesCECT5344completegenome	2452157	2453440	BN5_2331	1088.23	1274.94	901.524	1.4142	0.579706	1	901.524	1274.94	puuB3
P_pseudoalcaligenesCECT5344completegenome	3813747	3814940	BN5_3698	100153	116907	83398.3	1.40179	0.581247	1	83398.3	116907	tuf1
P_pseudoalcaligenesCECT5344completegenome	1261386	1261832	BN5_1176	837.983	704.088	971.879	-1.38034	0.58138	1	971.879	704.088	-
P_pseudoalcaligenesCECT5344completegenome	2252786	2253610	BN5_2129	5857.26	6840.41	4874.12	1.40341	0.581449	1	4874.12	6840.41	cmpX
P_pseudoalcaligenesCECT5344completegenome	3546790	3547887	BN5_3416	908.355	1064.08	752.633	1.41381	0.581735	1	752.633	1064.08	-
P_pseudoalcaligenesCECT5344completegenome	3205996	3206448	BN5_3082	2741.5	2312.12	3170.88	-1.37141	0.581914	1	3170.88	2312.12	tolR
P_pseudoalcaligenesCECT5344completegenome	835256	835537	BN5_0764	113.227	92.2893	134.165	-1.45375	0.581954	1	134.165	92.2893	-
P_pseudoalcaligenesCECT5344completegenome	2273706	2274326	BN5_2147	958.554	806.156	1110.95	-1.37809	0.581995	1	1110.95	806.156	cysH
P_pseudoalcaligenesCECT5344completegenome	2388389	2388808	BN5_2260	61.3123	75.176	47.4486	1.58437	0.583021	1	47.4486	75.176	-
P_pseudoalcaligenesCECT5344completegenome	3555519	3556463	BN5_3424	2821.71	3295.52	2347.89	1.40361	0.583048	1	2347.89	3295.52	-
P_pseudoalcaligenesCECT5344completegenome	3831555	3831630	BN5_3712	3765.58	4396.27	3134.88	1.40237	0.583228	1	3134.88	4396.27	-
P_pseudoalcaligenesCECT5344completegenome	472247	472687	BN5_0442	63.814	50.7285	76.8995	-1.5159	0.583232	1	76.8995	50.7285	cynS
P_pseudoalcaligenesCECT5344completegenome	2323834	2324490	BN5_2198	386.631	323.318	449.944	-1.39164	0.583333	1	449.944	323.318	tpm
P_pseudoalcaligenesCECT5344completegenome	2986608	2988218	BN5_2859	952.019	801.267	1102.77	-1.37629	0.583521	1	1102.77	801.267	gltB3
P_pseudoalcaligenesCECT5344completegenome	3897356	3897685	BN5_3775	185.509	153.408	217.609	-1.4185	0.583604	1	217.609	153.408	glpE
P_pseudoalcaligenesCECT5344completegenome	41812	42714	BN5_0039	862.342	1009.68	715.002	1.41214	0.583635	1	715.002	1009.68	pbpG
P_pseudoalcaligenesCECT5344completegenome	2836865	2837743	BN5_2718	4523.82	3821.75	5225.89	-1.36741	0.584055	1	5225.89	3821.75	dapA3
P_pseudoalcaligenesCECT5344completegenome	314086	314520	BN5_0305	189.052	224.306	153.799	1.45843	0.584132	1	153.799	224.306	ruvX
P_pseudoalcaligenesCECT5344completegenome	1097768	1098847	BN5_1019	173.34	205.97	140.71	1.46379	0.584171	1	140.71	205.97	-
P_pseudoalcaligenesCECT5344completegenome	4578484	4579782	BN5_4408	165.484	196.802	134.165	1.46687	0.584184	1	134.165	196.802	-
P_pseudoalcaligenesCECT5344completegenome	256492	256881	BN5_0251	2002.86	1690.54	2315.17	-1.36948	0.584629	1	2315.17	1690.54	gcvH1
P_pseudoalcaligenesCECT5344completegenome	2596529	2596900	BN5_2478	226.293	267.7	184.886	1.44792	0.584632	1	184.886	267.7	-
P_pseudoalcaligenesCECT5344completegenome	3223056	3223490	BN5_3101	160.087	132.016	188.158	-1.42526	0.58465	1	188.158	132.016	-
P_pseudoalcaligenesCECT5344completegenome	278768	279934	BN5_0273	1305.15	1525.52	1084.77	1.40631	0.584724	1	1084.77	1525.52	argE
P_pseudoalcaligenesCECT5344completegenome	2101142	2102743	BN5_1977	44.1099	34.2265	53.9933	-1.57753	0.584768	1	53.9933	34.2265	dcm
P_pseudoalcaligenesCECT5344completegenome	3150094	3150372	BN5_3023	92.7372	111.847	73.6272	1.5191	0.584881	1	73.6272	111.847	-
P_pseudoalcaligenesCECT5344completegenome	1322731	1323558	BN5_1237	68.1018	54.3957	81.808	-1.50394	0.584927	1	81.808	54.3957	phnE3
P_pseudoalcaligenesCECT5344completegenome	2239136	2239561	BN5_2118	345.793	289.092	402.495	-1.39228	0.585173	1	402.495	289.092	alyA3
P_pseudoalcaligenesCECT5344completegenome	2295288	2297357	BN5_2172	208.54	246.92	170.161	1.4511	0.585423	1	170.161	246.92	yncD
P_pseudoalcaligenesCECT5344completegenome	3939324	3939674	BN5_3821	1210.92	1021.29	1400.55	-1.37135	0.585749	1	1400.55	1021.29	-
P_pseudoalcaligenesCECT5344completegenome	1773600	1773974	BN5_1678	1335.78	1127.03	1544.53	-1.37045	0.585867	1	1544.53	1127.03	-
P_pseudoalcaligenesCECT5344completegenome	3163295	3163858	BN5_3036	8091.12	6844.69	9337.56	-1.36421	0.585925	1	9337.56	6844.69	ahpC1
P_pseudoalcaligenesCECT5344completegenome	473968	475299	BN5_0444	412.663	345.932	479.395	-1.38581	0.586684	1	479.395	345.932	insG1
P_pseudoalcaligenesCECT5344completegenome	513049	514494	BN5_0474	3223.81	3759.41	2688.21	1.39848	0.5869	1	2688.21	3759.41	-
P_pseudoalcaligenesCECT5344completegenome	1850562	1851872	BN5_1748	51153.1	43321	58985.2	-1.36159	0.587265	1	58985.2	43321	tig
P_pseudoalcaligenesCECT5344completegenome	1573030	1573179	BN5_1476	48.3977	37.8936	58.9017	-1.5544	0.587374	1	58.9017	37.8936	-
P_pseudoalcaligenesCECT5344completegenome	4024911	4025969	BN5_3917	104.369	125.293	83.4441	1.50152	0.587588	1	83.4441	125.293	bioB
P_pseudoalcaligenesCECT5344completegenome	4196808	4199033	BN5_4071	986.115	831.826	1140.4	-1.37096	0.587589	1	1140.4	831.826	asmA
P_pseudoalcaligenesCECT5344completegenome	2883097	2883173	BN5_2753	79.536	64.1747	94.8973	-1.47873	0.588507	1	94.8973	64.1747	-
P_pseudoalcaligenesCECT5344completegenome	3161585	3163141	BN5_3035	2683.09	2270.56	3095.61	-1.36337	0.588684	1	3095.61	2270.56	ahpF
P_pseudoalcaligenesCECT5344completegenome	2955474	2956658	BN5_2828	3485.22	4061.34	2909.09	1.39608	0.588688	1	2909.09	4061.34	dxr
P_pseudoalcaligenesCECT5344completegenome	1632497	1632733	BN5_1539	63.0472	77.0096	49.0848	1.56891	0.588986	1	49.0848	77.0096	-
P_pseudoalcaligenesCECT5344completegenome	1673328	1674338	BN5_1587	386.276	453.501	319.051	1.42141	0.58917	1	319.051	453.501	cobC
P_pseudoalcaligenesCECT5344completegenome	3454252	3455142	BN5_3316	245.538	204.748	286.328	-1.39844	0.589186	1	286.328	204.748	-
P_pseudoalcaligenesCECT5344completegenome	1573482	1573949	BN5_1477	52.6855	41.5607	63.8102	-1.53535	0.589512	1	63.8102	41.5607	-
P_pseudoalcaligenesCECT5344completegenome	2991846	2992547	BN5_2864	83.8238	67.8418	99.8057	-1.47115	0.589582	1	99.8057	67.8418	yghU
P_pseudoalcaligenesCECT5344completegenome	1620939	1622720	BN5_1530	904.688	1056.74	752.633	1.40406	0.589731	1	752.633	1056.74	-
P_pseudoalcaligenesCECT5344completegenome	478289	478723	BN5_0449	164.681	136.295	193.067	-1.41654	0.589791	1	193.067	136.295	trxC
P_pseudoalcaligenesCECT5344completegenome	1356806	1357840	BN5_1279	1559.82	1818.89	1300.75	1.39835	0.59014	1	1300.75	1818.89	-
P_pseudoalcaligenesCECT5344completegenome	1051723	1054023	BN5_0980	19282.5	22437.3	16127.6	1.39123	0.590541	1	16127.6	22437.3	pqiB
P_pseudoalcaligenesCECT5344completegenome	3966992	3967408	BN5_3847	9.29498	5.50069	13.0893	-2.37957	0.59082	1	13.0893	5.50069	-
P_pseudoalcaligenesCECT5344completegenome	2181111	2182472	BN5_2060	76.7192	92.9005	60.5379	1.53458	0.590847	1	60.5379	92.9005	ugd
P_pseudoalcaligenesCECT5344completegenome	1946333	1950016	BN5_1832	843.898	712.644	975.151	-1.36836	0.591103	1	975.151	712.644	-
P_pseudoalcaligenesCECT5344completegenome	1128138	1128803	BN5_1047	127.632	152.186	103.078	1.47641	0.591513	1	103.078	152.186	ABC.FE.OM1
P_pseudoalcaligenesCECT5344completegenome	3587515	3587970	BN5_3454	514.834	602.631	427.038	1.41119	0.591554	1	427.038	602.631	-
P_pseudoalcaligenesCECT5344completegenome	4078696	4079262	BN5_3959	162.832	193.135	132.529	1.45731	0.591842	1	132.529	193.135	-
P_pseudoalcaligenesCECT5344completegenome	2521216	2522163	BN5_2392	154.976	183.967	125.984	1.46024	0.592196	1	125.984	183.967	dusC
P_pseudoalcaligenesCECT5344completegenome	90630	91271	BN5_0091	377.809	443.111	312.507	1.41792	0.592429	1	312.507	443.111	-
P_pseudoalcaligenesCECT5344completegenome	3636708	3637016	BN5_3500	633.801	740.759	526.843	1.40603	0.592441	1	526.843	740.759	-
P_pseudoalcaligenesCECT5344completegenome	4523667	4524392	BN5_4361	280.064	329.43	230.699	1.42797	0.592573	1	230.699	329.43	-
P_pseudoalcaligenesCECT5344completegenome	2502229	2502840	BN5_2378	991.313	1156.37	826.261	1.39952	0.592586	1	826.261	1156.37	dedD
P_pseudoalcaligenesCECT5344completegenome	3434249	3435709	BN5_3299	1802.04	2098.82	1505.27	1.39432	0.5927	1	1505.27	2098.82	-
P_pseudoalcaligenesCECT5344completegenome	2890103	2890906	BN5_2761	510.448	597.13	423.765	1.40911	0.593384	1	423.765	597.13	-
P_pseudoalcaligenesCECT5344completegenome	4161711	4163225	BN5_4035	1770.68	1501.08	2040.29	-1.35922	0.593734	1	2040.29	1501.08	ilvA
P_pseudoalcaligenesCECT5344completegenome	3386757	3387905	BN5_3252	902.855	1053.08	752.633	1.39919	0.593768	1	752.633	1053.08	-
P_pseudoalcaligenesCECT5344completegenome	1187761	1188462	BN5_1106	108.121	88.6222	127.62	-1.44005	0.593967	1	127.62	88.6222	-
P_pseudoalcaligenesCECT5344completegenome	2407623	2408219	BN5_2278	137.223	163.187	111.259	1.46673	0.594085	1	111.259	163.187	-
P_pseudoalcaligenesCECT5344completegenome	1556807	1557862	BN5_1460	1019.78	1188.76	850.803	1.39722	0.594231	1	850.803	1188.76	-
P_pseudoalcaligenesCECT5344completegenome	3397677	3398018	BN5_3263	671.361	567.182	775.54	-1.36736	0.59433	1	775.54	567.182	fdx
P_pseudoalcaligenesCECT5344completegenome	921566	923065	BN5_0860	3767.69	3199.57	4335.82	-1.35513	0.594758	1	4335.82	3199.57	mqoA
P_pseudoalcaligenesCECT5344completegenome	4177884	4178915	BN5_4051	119.555	98.4012	140.71	-1.42996	0.595373	1	140.71	98.4012	-
P_pseudoalcaligenesCECT5344completegenome	4228119	4229327	BN5_4099	671.86	784.153	559.567	1.40136	0.595453	1	559.567	784.153	ackA3
P_pseudoalcaligenesCECT5344completegenome	4584674	4585786	BN5_4413	527.922	445.556	610.288	-1.36972	0.59554	1	610.288	445.556	-
P_pseudoalcaligenesCECT5344completegenome	2555162	2556949	BN5_2433	72.6952	58.674	86.7165	-1.47794	0.595803	1	86.7165	58.674	-
P_pseudoalcaligenesCECT5344completegenome	3477368	3477724	BN5_3335	38.6984	29.9482	47.4486	-1.58436	0.595945	1	47.4486	29.9482	-
P_pseudoalcaligenesCECT5344completegenome	1641792	1642190	BN5_1552	187.855	156.464	219.245	-1.40125	0.595953	1	219.245	156.464	-
P_pseudoalcaligenesCECT5344completegenome	610298	611623	BN5_0559	19.3796	25.6699	13.0893	1.96114	0.596327	1	13.0893	25.6699	-
P_pseudoalcaligenesCECT5344completegenome	3650789	3651217	BN5_3518	491.066	414.385	567.747	-1.3701	0.59633	1	567.747	414.385	-
P_pseudoalcaligenesCECT5344completegenome	48727	50163	BN5_0045	207.318	244.475	170.161	1.43673	0.596372	1	170.161	244.475	-
P_pseudoalcaligenesCECT5344completegenome	1841676	1842629	BN5_1737	3653.24	3104.83	4201.66	-1.35326	0.596411	1	4201.66	3104.83	-
P_pseudoalcaligenesCECT5344completegenome	3718635	3719789	BN5_3588	583.707	681.474	485.939	1.40238	0.596639	1	485.939	681.474	-
P_pseudoalcaligenesCECT5344completegenome	2180341	2180469	BN5_2058	76.983	62.3411	91.6249	-1.46974	0.596669	1	91.6249	62.3411	-
P_pseudoalcaligenesCECT5344completegenome	1727594	1730443	BN5_1647	18578.1	15805.9	21350.2	-1.35078	0.59674	1	21350.2	15805.9	clpC
P_pseudoalcaligenesCECT5344completegenome	4327125	4327817	BN5_4187	39.1729	48.895	29.4509	1.66022	0.59701	1	29.4509	48.895	arsR11
P_pseudoalcaligenesCECT5344completegenome	454226	454849	BN5_0430	532.515	449.834	615.196	-1.36761	0.597142	1	615.196	449.834	pilO
P_pseudoalcaligenesCECT5344completegenome	3699237	3699854	BN5_3565	2426.72	2062.15	2791.29	-1.35358	0.597262	1	2791.29	2062.15	-
P_pseudoalcaligenesCECT5344completegenome	2067600	2068997	BN5_1937	131.102	155.853	106.35	1.46546	0.597581	1	106.35	155.853	-
P_pseudoalcaligenesCECT5344completegenome	63470	64006	BN5_0061	319.042	268.311	369.772	-1.37815	0.598127	1	369.772	268.311	-
P_pseudoalcaligenesCECT5344completegenome	156407	156805	BN5_0152	736.595	624.022	849.167	-1.3608	0.598721	1	849.167	624.022	-
P_pseudoalcaligenesCECT5344completegenome	4499983	4500636	BN5_4337	298.635	350.21	247.06	1.41751	0.598821	1	247.06	350.21	-
P_pseudoalcaligenesCECT5344completegenome	2341935	2342729	BN5_2215	1385.56	1611.09	1160.04	1.38883	0.598867	1	1160.04	1611.09	dnaQ1
P_pseudoalcaligenesCECT5344completegenome	2492870	2493763	BN5_2370	455.946	385.048	526.843	-1.36825	0.599028	1	526.843	385.048	-
P_pseudoalcaligenesCECT5344completegenome	4481749	4482234	BN5_4320	169.58	141.184	197.975	-1.40225	0.599152	1	197.975	141.184	zur
P_pseudoalcaligenesCECT5344completegenome	3966331	3966534	BN5_3845	7.13685	11.0014	3.27232	3.36195	0.599337	1	3.27232	11.0014	-
P_pseudoalcaligenesCECT5344completegenome	2532229	2533629	BN5_2407	10.7242	6.72306	14.7254	-2.19029	0.599383	1	14.7254	6.72306	-
P_pseudoalcaligenesCECT5344completegenome	2939155	2940786	BN5_2816	8844.57	7533.49	10155.6	-1.34807	0.59955	1	10155.6	7533.49	pyrG
P_pseudoalcaligenesCECT5344completegenome	1256127	1256468	BN5_1168	748.283	871.553	625.013	1.39446	0.599774	1	625.013	871.553	-
P_pseudoalcaligenesCECT5344completegenome	3808126	3808494	BN5_3686	62096	52920.9	71271.1	-1.34675	0.599893	1	71271.1	52920.9	rplN
P_pseudoalcaligenesCECT5344completegenome	33024	34001	BN5_0031	1238.78	1052.46	1425.1	-1.35406	0.600031	1	1425.1	1052.46	qor1
P_pseudoalcaligenesCECT5344completegenome	4309246	4311303	BN5_4170	102.71	84.3438	121.076	-1.4355	0.600125	1	121.076	84.3438	kdpB
P_pseudoalcaligenesCECT5344completegenome	2999459	2999716	BN5_2873	236.091	277.479	194.703	1.42514	0.600345	1	194.703	277.479	-
P_pseudoalcaligenesCECT5344completegenome	3080210	3080944	BN5_2952	99.6767	119.182	80.1718	1.48658	0.600795	1	80.1718	119.182	oprF3
P_pseudoalcaligenesCECT5344completegenome	150218	150934	BN5_0146	588.3	685.752	490.848	1.39708	0.600872	1	490.848	685.752	lolD1
P_pseudoalcaligenesCECT5344completegenome	1157221	1157634	BN5_1077	706.961	823.269	590.654	1.39383	0.601	1	590.654	823.269	-
P_pseudoalcaligenesCECT5344completegenome	1510868	1511911	BN5_1412	5288.22	4506.28	6070.15	-1.34704	0.601048	1	6070.15	4506.28	recA
P_pseudoalcaligenesCECT5344completegenome	511569	512306	BN5_0472	611.563	712.644	510.482	1.39602	0.601163	1	510.482	712.644	cdk2
P_pseudoalcaligenesCECT5344completegenome	1345899	1346111	BN5_1263	27.2358	34.8377	19.6339	1.77436	0.601296	1	19.6339	34.8377	-
P_pseudoalcaligenesCECT5344completegenome	3517844	3518203	BN5_3383	945.573	803.1	1088.05	-1.35481	0.601376	1	1088.05	803.1	-
P_pseudoalcaligenesCECT5344completegenome	1937628	1938563	BN5_1825	521.981	608.743	435.218	1.39871	0.601455	1	435.218	608.743	-
P_pseudoalcaligenesCECT5344completegenome	887373	887681	BN5_0824	239.614	201.081	278.147	-1.38326	0.60164	1	278.147	201.081	-
P_pseudoalcaligenesCECT5344completegenome	3770747	3771274	BN5_3640	573.451	485.894	661.009	-1.3604	0.602045	1	661.009	485.894	pgpA
P_pseudoalcaligenesCECT5344completegenome	1708298	1709170	BN5_1626	54.4203	43.3943	65.4464	-1.50818	0.602093	1	65.4464	43.3943	-
P_pseudoalcaligenesCECT5344completegenome	3519507	3519671	BN5_3387	136.612	161.965	111.259	1.45575	0.602135	1	111.259	161.965	-
P_pseudoalcaligenesCECT5344completegenome	3601532	3602902	BN5_3466	1677.87	1428.34	1927.4	-1.34939	0.602308	1	1927.4	1428.34	-
P_pseudoalcaligenesCECT5344completegenome	785702	786955	BN5_0721	983.04	835.493	1130.59	-1.3532	0.602416	1	1130.59	835.493	-
P_pseudoalcaligenesCECT5344completegenome	3883305	3883934	BN5_3763	179.363	211.471	147.254	1.43609	0.60292	1	147.254	211.471	uhpA
P_pseudoalcaligenesCECT5344completegenome	2112348	2112560	BN5_1987	9.1773	13.4461	4.90848	2.73937	0.603012	1	4.90848	13.4461	alpA
P_pseudoalcaligenesCECT5344completegenome	2686635	2688074	BN5_2567	700.229	814.713	585.745	1.3909	0.603556	1	585.745	814.713	xdhA
P_pseudoalcaligenesCECT5344completegenome	1681556	1681816	BN5_1596	2.75034	5.50069	0	#NAME?	0.603572	1	0	5.50069	-
P_pseudoalcaligenesCECT5344completegenome	3415162	3416286	BN5_3284	1085.13	923.504	1246.75	-1.35003	0.604347	1	1246.75	923.504	lptF
P_pseudoalcaligenesCECT5344completegenome	573550	574845	BN5_0527	23407.2	27097	19717.4	1.37427	0.605004	1	19717.4	27097	-
P_pseudoalcaligenesCECT5344completegenome	1445699	1446052	BN5_1356	144.162	170.521	117.803	1.44751	0.605142	1	117.803	170.521	lrgA
P_pseudoalcaligenesCECT5344completegenome	1178648	1179541	BN5_1097	272.793	229.806	315.779	-1.37411	0.605211	1	315.779	229.806	-
P_pseudoalcaligenesCECT5344completegenome	1155461	1155997	BN5_1074	37202.3	31790.9	42613.8	-1.34044	0.605444	1	42613.8	31790.9	rimM
P_pseudoalcaligenesCECT5344completegenome	2915485	2915892	BN5_2788	308.524	260.366	356.683	-1.36993	0.605473	1	356.683	260.366	-
P_pseudoalcaligenesCECT5344completegenome	1159830	1161134	BN5_1080	4671.47	5409.62	3933.33	1.37533	0.605686	1	3933.33	5409.62	-
P_pseudoalcaligenesCECT5344completegenome	2299069	2300235	BN5_2174	101650	86904.7	116395	-1.33934	0.606265	1	116395	86904.7	sucC
P_pseudoalcaligenesCECT5344completegenome	3918348	3918758	BN5_3797	644.402	547.624	741.18	-1.35345	0.606358	1	741.18	547.624	-
P_pseudoalcaligenesCECT5344completegenome	2256657	2259029	BN5_2134	18734.4	16015.6	21453.3	-1.33953	0.606449	1	21453.3	16015.6	ppsA
P_pseudoalcaligenesCECT5344completegenome	2018972	2020462	BN5_1894	3319.68	2835.3	3804.07	-1.34168	0.606573	1	3804.07	2835.3	-
P_pseudoalcaligenesCECT5344completegenome	4327902	4328264	BN5_4188	28.9991	22.0027	35.9955	-1.63596	0.606912	1	35.9955	22.0027	-
P_pseudoalcaligenesCECT5344completegenome	657933	659717	BN5_0607	1624.02	1881.85	1366.19	1.37744	0.607574	1	1366.19	1881.85	dipZ
P_pseudoalcaligenesCECT5344completegenome	3056652	3056981	BN5_2930	305.971	258.532	353.41	-1.36699	0.608035	1	353.41	258.532	phaC3
P_pseudoalcaligenesCECT5344completegenome	1293465	1293707	BN5_1213	293.108	247.531	338.685	-1.36825	0.608055	1	338.685	247.531	-
P_pseudoalcaligenesCECT5344completegenome	884370	885284	BN5_0820	188.771	158.298	219.245	-1.38502	0.608116	1	219.245	158.298	-
P_pseudoalcaligenesCECT5344completegenome	338180	338938	BN5_0323	250.581	293.37	207.792	1.41184	0.608649	1	207.792	293.37	-
P_pseudoalcaligenesCECT5344completegenome	248356	249690	BN5_0245	2665.86	3085.27	2246.45	1.3734	0.608842	1	2246.45	3085.27	pepP
P_pseudoalcaligenesCECT5344completegenome	3241531	3242385	BN5_3119	161.304	190.079	132.529	1.43425	0.609196	1	132.529	190.079	-
P_pseudoalcaligenesCECT5344completegenome	3317200	3317367	BN5_3188	58.3551	70.8977	45.8125	1.54756	0.609352	1	45.8125	70.8977	-
P_pseudoalcaligenesCECT5344completegenome	4356674	4357579	BN5_4210	2390.55	2043.81	2737.3	-1.33931	0.609561	1	2737.3	2043.81	argB
P_pseudoalcaligenesCECT5344completegenome	3111909	3112226	BN5_2986	412.043	349.599	474.486	-1.35723	0.609819	1	474.486	349.599	-
P_pseudoalcaligenesCECT5344completegenome	3156274	3157068	BN5_3030	124.369	147.296	101.442	1.45202	0.610193	1	101.442	147.296	potC
P_pseudoalcaligenesCECT5344completegenome	1782997	1784403	BN5_1684	6278.25	5375.39	7181.11	-1.33592	0.610448	1	7181.11	5375.39	-
P_pseudoalcaligenesCECT5344completegenome	1543177	1546245	BN5_1447	17077.4	19730.3	14424.4	1.36785	0.61075	1	14424.4	19730.3	rne
P_pseudoalcaligenesCECT5344completegenome	3511780	3512880	BN5_3374	757.107	645.414	868.801	-1.34611	0.610768	1	868.801	645.414	ychF
P_pseudoalcaligenesCECT5344completegenome	4575032	4575151	BN5_4406	250.275	292.759	207.792	1.4089	0.611001	1	207.792	292.759	-
P_pseudoalcaligenesCECT5344completegenome	152445	153320	BN5_0148	341.287	397.883	284.692	1.39759	0.611146	1	284.692	397.883	-
P_pseudoalcaligenesCECT5344completegenome	3757589	3757786	BN5_3625	50.4989	61.7299	39.2678	1.57202	0.61117	1	39.2678	61.7299	-
P_pseudoalcaligenesCECT5344completegenome	1394556	1395110	BN5_1310	93.2497	111.236	75.2633	1.47796	0.611435	1	75.2633	111.236	-
P_pseudoalcaligenesCECT5344completegenome	4646080	4646514	BN5_4473	416.636	353.877	479.395	-1.35469	0.611717	1	479.395	353.877	merR5
P_pseudoalcaligenesCECT5344completegenome	4043328	4043588	BN5_3932	2280.9	1952.13	2609.67	-1.33683	0.611871	1	2609.67	1952.13	-
P_pseudoalcaligenesCECT5344completegenome	1064879	1066060	BN5_0990	28.9707	36.6712	21.2701	1.72408	0.612302	1	21.2701	36.6712	hmp
P_pseudoalcaligenesCECT5344completegenome	3632718	3634028	BN5_3496	1426.7	1650.82	1202.58	1.37273	0.612393	1	1202.58	1650.82	hisD
P_pseudoalcaligenesCECT5344completegenome	636072	636770	BN5_0589	62.1304	75.176	49.0848	1.53155	0.612467	1	49.0848	75.176	-
P_pseudoalcaligenesCECT5344completegenome	1923565	1923843	BN5_1811	257.826	301.315	214.337	1.4058	0.612486	1	214.337	301.315	-
P_pseudoalcaligenesCECT5344completegenome	3556515	3556790	BN5_3425	836.446	969.343	703.549	1.37779	0.612506	1	703.549	969.343	-
P_pseudoalcaligenesCECT5344completegenome	3831755	3831839	BN5_3714	1430.47	1655.1	1205.85	1.37256	0.612529	1	1205.85	1655.1	-
P_pseudoalcaligenesCECT5344completegenome	257204	257518	BN5_0252	43.2918	34.2265	52.3571	-1.52972	0.612582	1	52.3571	34.2265	arsR1
P_pseudoalcaligenesCECT5344completegenome	2389897	2390598	BN5_2263	211.3	247.531	175.069	1.4139	0.613073	1	175.069	247.531	-
P_pseudoalcaligenesCECT5344completegenome	2152497	2152832	BN5_2034	85.3935	102.068	68.7187	1.48531	0.613288	1	68.7187	102.068	osmE
P_pseudoalcaligenesCECT5344completegenome	1141742	1145638	BN5_1060	8547.59	7330.58	9764.6	-1.33204	0.613516	1	9764.6	7330.58	purL
P_pseudoalcaligenesCECT5344completegenome	1890950	1892089	BN5_1778	424.088	360.6	487.576	-1.35212	0.613537	1	487.576	360.6	-
P_pseudoalcaligenesCECT5344completegenome	2462129	2463043	BN5_2340	3077.51	2637.27	3517.74	-1.33386	0.613571	1	3517.74	2637.27	pqqB
P_pseudoalcaligenesCECT5344completegenome	17022	17552	BN5_0014	669.104	570.849	767.359	-1.34424	0.613686	1	767.359	570.849	hisB1
P_pseudoalcaligenesCECT5344completegenome	877230	880373	BN5_0814	11975.7	13822	10129.5	1.36453	0.613885	1	10129.5	13822	ttgB
P_pseudoalcaligenesCECT5344completegenome	1378792	1379739	BN5_1298	269.422	227.973	310.87	-1.36363	0.613919	1	310.87	227.973	-
P_pseudoalcaligenesCECT5344completegenome	1471666	1473591	BN5_1375	4207.98	4858.94	3557.01	1.36602	0.614002	1	3557.01	4858.94	-
P_pseudoalcaligenesCECT5344completegenome	1594305	1596929	BN5_1498	7139.66	6124.71	8154.62	-1.33143	0.614233	1	8154.62	6124.71	alaS
P_pseudoalcaligenesCECT5344completegenome	4200555	4200630	BN5_4074	69.0186	56.2292	81.808	-1.4549	0.61453	1	81.808	56.2292	-
P_pseudoalcaligenesCECT5344completegenome	314520	315089	BN5_0306	379.346	441.277	317.415	1.39022	0.614659	1	317.415	441.277	-
P_pseudoalcaligenesCECT5344completegenome	3651396	3654008	BN5_3519	8046.93	6905.19	9188.67	-1.33069	0.614759	1	9188.67	6905.19	leuS
P_pseudoalcaligenesCECT5344completegenome	2235816	2237099	BN5_2114	100.8	119.793	81.808	1.46432	0.615115	1	81.808	119.793	nasF1
P_pseudoalcaligenesCECT5344completegenome	1489077	1492514	BN5_1392	1939.71	1662.43	2217	-1.33359	0.615305	1	2217	1662.43	mfd
P_pseudoalcaligenesCECT5344completegenome	2779159	2780607	BN5_2662	45870.9	39392.9	52348.9	-1.32889	0.615529	1	52348.9	39392.9	fliC
P_pseudoalcaligenesCECT5344completegenome	2658426	2658677	BN5_2540	312.605	265.255	359.955	-1.35701	0.615629	1	359.955	265.255	sirA
P_pseudoalcaligenesCECT5344completegenome	265846	266250	BN5_0262	506.682	587.962	425.402	1.38213	0.615677	1	425.402	587.962	-
P_pseudoalcaligenesCECT5344completegenome	1606739	1607530	BN5_1512	26.9302	34.2265	19.6339	1.74323	0.615995	1	19.6339	34.2265	htxC
P_pseudoalcaligenesCECT5344completegenome	1846152	1846283	BN5_1742	26.9302	34.2265	19.6339	1.74323	0.615995	1	19.6339	34.2265	-
P_pseudoalcaligenesCECT5344completegenome	4670486	4671862	BN5_4497	70641.7	60683	80600.5	-1.32822	0.616062	1	80600.5	60683	atpD
P_pseudoalcaligenesCECT5344completegenome	1515480	1517660	BN5_1418	1632.7	1886.12	1379.28	1.36747	0.616149	1	1379.28	1886.12	rlmL
P_pseudoalcaligenesCECT5344completegenome	2535445	2535537	BN5_2411	6.74204	3.66712	9.81696	-2.67702	0.616882	1	9.81696	3.66712	-
P_pseudoalcaligenesCECT5344completegenome	4232613	4233368	BN5_4103	12146.3	10436	13856.6	-1.32777	0.617005	1	13856.6	10436	phaB
P_pseudoalcaligenesCECT5344completegenome	113675	114643	BN5_0115	3747.11	3217.29	4276.92	-1.32936	0.617063	1	4276.92	3217.29	pstS
P_pseudoalcaligenesCECT5344completegenome	104919	105560	BN5_0105	1303.55	1505.97	1101.14	1.36765	0.617384	1	1101.14	1505.97	engB
P_pseudoalcaligenesCECT5344completegenome	108625	110487	BN5_0110	2166.55	1859.23	2473.87	-1.33059	0.617507	1	2473.87	1859.23	-
P_pseudoalcaligenesCECT5344completegenome	3305203	3305598	BN5_3177	212.729	248.753	176.705	1.40773	0.617626	1	176.705	248.753	-
P_pseudoalcaligenesCECT5344completegenome	2032340	2033563	BN5_1906	1044.59	894.778	1194.4	-1.33485	0.617633	1	1194.4	894.778	argD3
P_pseudoalcaligenesCECT5344completegenome	491881	492129	BN5_0457	260.99	304.371	217.609	1.39871	0.617746	1	217.609	304.371	-
P_pseudoalcaligenesCECT5344completegenome	1436256	1437161	BN5_1349	69.681	83.7327	55.6294	1.50519	0.617762	1	55.6294	83.7327	-
P_pseudoalcaligenesCECT5344completegenome	534523	534969	BN5_0493	255.174	297.648	212.701	1.39938	0.617924	1	212.701	297.648	-
P_pseudoalcaligenesCECT5344completegenome	3441191	3441790	BN5_3303	141.205	166.243	116.167	1.43106	0.618273	1	116.167	166.243	-
P_pseudoalcaligenesCECT5344completegenome	2940938	2942260	BN5_2817	870.631	1006.63	734.636	1.37024	0.618545	1	734.636	1006.63	tilS
P_pseudoalcaligenesCECT5344completegenome	3586516	3587436	BN5_3453	1055.82	1219.93	891.707	1.36808	0.618614	1	891.707	1219.93	-
P_pseudoalcaligenesCECT5344completegenome	1816179	1818170	BN5_1706	4041.22	3473.38	4609.06	-1.32697	0.619017	1	4609.06	3473.38	wbpM
P_pseudoalcaligenesCECT5344completegenome	2770699	2771028	BN5_2652	1589.85	1834.78	1344.92	1.36423	0.619116	1	1344.92	1834.78	fliE
P_pseudoalcaligenesCECT5344completegenome	4229324	4230103	BN5_4100	845.614	724.257	966.97	-1.33512	0.619124	1	966.97	724.257	fabI3
P_pseudoalcaligenesCECT5344completegenome	3063427	3064548	BN5_2935	360.982	419.274	302.69	1.38516	0.619952	1	302.69	419.274	cdaR
P_pseudoalcaligenesCECT5344completegenome	2311547	2311978	BN5_2183	681.056	787.82	574.292	1.37181	0.620007	1	574.292	787.82	-
P_pseudoalcaligenesCECT5344completegenome	2778736	2779089	BN5_2661	2223.31	1910.57	2536.05	-1.32738	0.620239	1	2536.05	1910.57	flaG
P_pseudoalcaligenesCECT5344completegenome	291448	291876	BN5_0284	517.089	441.888	592.29	-1.34036	0.620279	1	592.29	441.888	hslR
P_pseudoalcaligenesCECT5344completegenome	2591853	2592152	BN5_2472	251.452	213.304	289.6	-1.35769	0.620577	1	289.6	213.304	-
P_pseudoalcaligenesCECT5344completegenome	2321144	2322355	BN5_2195	1245.39	1068.97	1421.82	-1.33009	0.620589	1	1421.82	1068.97	aat3
P_pseudoalcaligenesCECT5344completegenome	4462870	4463931	BN5_4303	107.914	89.8445	125.984	-1.40225	0.620709	1	125.984	89.8445	-
P_pseudoalcaligenesCECT5344completegenome	1664611	1664687	BN5_1575	602.027	515.231	688.823	-1.33692	0.621182	1	688.823	515.231	-
P_pseudoalcaligenesCECT5344completegenome	134117	135253	BN5_0130	2327.24	2681.28	1973.21	1.35884	0.622048	1	1973.21	2681.28	-
P_pseudoalcaligenesCECT5344completegenome	3894170	3895165	BN5_3771	280.343	238.363	322.323	-1.35224	0.62215	1	322.323	238.363	pdxA
P_pseudoalcaligenesCECT5344completegenome	3832676	3833425	BN5_3716	1555.44	1337.28	1773.6	-1.32627	0.622706	1	1773.6	1337.28	-
P_pseudoalcaligenesCECT5344completegenome	1073618	1073920	BN5_0997	207.145	175.411	238.879	-1.36183	0.623078	1	238.879	175.411	-
P_pseudoalcaligenesCECT5344completegenome	3054396	3054665	BN5_2927	514.439	595.296	433.582	1.37297	0.623133	1	433.582	595.296	phaF3
P_pseudoalcaligenesCECT5344completegenome	1533608	1534321	BN5_1436	760.774	652.748	868.801	-1.33099	0.623696	1	868.801	652.748	lolD3
P_pseudoalcaligenesCECT5344completegenome	2893581	2894174	BN5_2765	117.636	138.74	96.5334	1.43722	0.624157	1	96.5334	138.74	-
P_pseudoalcaligenesCECT5344completegenome	846500	847183	BN5_0778	3828.14	3299.19	4357.09	-1.32066	0.62473	1	4357.09	3299.19	-
P_pseudoalcaligenesCECT5344completegenome	2491583	2492863	BN5_2369	63.6071	51.9509	75.2633	-1.44874	0.624994	1	75.2633	51.9509	-
P_pseudoalcaligenesCECT5344completegenome	3089590	3090234	BN5_2964	279.22	237.752	320.687	-1.34883	0.625046	1	320.687	237.752	-
P_pseudoalcaligenesCECT5344completegenome	1330683	1331384	BN5_1244	69.3754	83.1215	55.6294	1.4942	0.625109	1	55.6294	83.1215	-
P_pseudoalcaligenesCECT5344completegenome	2794698	2795525	BN5_2678	2617.36	2255.28	2979.45	-1.3211	0.625274	1	2979.45	2255.28	cheR1
P_pseudoalcaligenesCECT5344completegenome	2336838	2338517	BN5_2212	1882.12	1620.87	2143.37	-1.32236	0.625306	1	2143.37	1620.87	fimL
P_pseudoalcaligenesCECT5344completegenome	281883	283463	BN5_0276	1671.59	1924.63	1418.55	1.35676	0.625394	1	1418.55	1924.63	gshA
P_pseudoalcaligenesCECT5344completegenome	4266750	4267514	BN5_4131	3575.98	3082.83	4069.13	-1.31993	0.625518	1	4069.13	3082.83	PslD
P_pseudoalcaligenesCECT5344completegenome	2534425	2535414	BN5_2410	56.4608	45.839	67.0825	-1.46344	0.625771	1	67.0825	45.839	arcD1
P_pseudoalcaligenesCECT5344completegenome	1638660	1639556	BN5_1548	449.095	384.437	513.754	-1.33638	0.62581	1	513.754	384.437	lisR
P_pseudoalcaligenesCECT5344completegenome	3596819	3597889	BN5_3462	941.266	809.212	1073.32	-1.32638	0.625814	1	1073.32	809.212	murG
P_pseudoalcaligenesCECT5344completegenome	3887461	3888222	BN5_3766	351.294	300.093	402.495	-1.34124	0.626173	1	402.495	300.093	djlA
P_pseudoalcaligenesCECT5344completegenome	2411069	2412148	BN5_2283	433.374	370.991	495.756	-1.3363	0.626462	1	495.756	370.991	-
P_pseudoalcaligenesCECT5344completegenome	2020500	2021078	BN5_1895	569.334	657.638	481.031	1.36714	0.62649	1	481.031	657.638	-
P_pseudoalcaligenesCECT5344completegenome	2828321	2828791	BN5_2708	300.964	256.699	345.23	-1.34488	0.626497	1	345.23	256.699	arsC3
P_pseudoalcaligenesCECT5344completegenome	4621702	4622448	BN5_4444	604.679	518.898	690.459	-1.33063	0.626541	1	690.459	518.898	-
P_pseudoalcaligenesCECT5344completegenome	194330	195577	BN5_0188	1462.63	1259.66	1665.61	-1.32227	0.62655	1	1665.61	1259.66	lysA
P_pseudoalcaligenesCECT5344completegenome	471346	472254	BN5_0441	46.4559	37.2824	55.6294	-1.49211	0.626722	1	55.6294	37.2824	cynD
P_pseudoalcaligenesCECT5344completegenome	1919585	1920004	BN5_1807	112.508	94.1228	130.893	-1.39066	0.626871	1	130.893	94.1228	-
P_pseudoalcaligenesCECT5344completegenome	1888677	1890914	BN5_1777	508.307	435.777	580.837	-1.33288	0.626911	1	580.837	435.777	-
P_pseudoalcaligenesCECT5344completegenome	3536206	3537108	BN5_3406	33.5925	26.2811	40.904	-1.55641	0.626961	1	40.904	26.2811	-
P_pseudoalcaligenesCECT5344completegenome	3314275	3314610	BN5_3184	35.0218	27.5034	42.5402	-1.54672	0.627051	1	42.5402	27.5034	-
P_pseudoalcaligenesCECT5344completegenome	860934	861779	BN5_0795	398.124	460.835	335.413	1.37393	0.627128	1	335.413	460.835	-
P_pseudoalcaligenesCECT5344completegenome	4603297	4604223	BN5_4425	861.148	992.568	729.727	1.36019	0.627346	1	729.727	992.568	mexT5
P_pseudoalcaligenesCECT5344completegenome	173347	173895	BN5_0167	1555.33	1340.33	1770.32	-1.32081	0.627536	1	1770.32	1340.33	-
P_pseudoalcaligenesCECT5344completegenome	1937506	1937646	BN5_1824	113.556	133.85	93.2611	1.43522	0.627771	1	93.2611	133.85	-
P_pseudoalcaligenesCECT5344completegenome	2530254	2530748	BN5_2405	163.551	191.302	135.801	1.40869	0.627852	1	135.801	191.302	-
P_pseudoalcaligenesCECT5344completegenome	3975986	3976486	BN5_3857	98.1487	116.126	80.1718	1.44846	0.627972	1	80.1718	116.126	-
P_pseudoalcaligenesCECT5344completegenome	4625925	4626443	BN5_4449	4541.43	3920.77	5162.08	-1.3166	0.62804	1	5162.08	3920.77	-
P_pseudoalcaligenesCECT5344completegenome	804238	805680	BN5_0737	2066.46	2375.68	1757.24	1.35194	0.628637	1	1757.24	2375.68	-
P_pseudoalcaligenesCECT5344completegenome	3236277	3237440	BN5_3113	151.92	177.855	125.984	1.41173	0.62904	1	125.984	177.855	-
P_pseudoalcaligenesCECT5344completegenome	3185527	3185841	BN5_3059	139.969	117.959	161.98	-1.37319	0.629272	1	161.98	117.959	-
P_pseudoalcaligenesCECT5344completegenome	2970005	2970418	BN5_2841	101.924	120.404	83.4441	1.44293	0.629273	1	83.4441	120.404	sufE
P_pseudoalcaligenesCECT5344completegenome	3941212	3943410	BN5_3823	755.156	649.692	860.62	-1.32466	0.629282	1	860.62	649.692	-
P_pseudoalcaligenesCECT5344completegenome	3981500	3981718	BN5_3871	10.9122	15.2797	6.54464	2.33469	0.629386	1	6.54464	15.2797	-
P_pseudoalcaligenesCECT5344completegenome	3830148	3830223	BN5_3710	1700.7	1467.46	1933.94	-1.31788	0.629719	1	1933.94	1467.46	-
P_pseudoalcaligenesCECT5344completegenome	3918109	3918348	BN5_3796	718.099	827.548	608.651	1.35964	0.629829	1	608.651	827.548	-
P_pseudoalcaligenesCECT5344completegenome	2330818	2331885	BN5_2206	625.964	721.812	530.116	1.36161	0.629882	1	530.116	721.812	-
P_pseudoalcaligenesCECT5344completegenome	2427798	2428058	BN5_2304	49.8877	60.5075	39.2678	1.54089	0.630174	1	39.2678	60.5075	-
P_pseudoalcaligenesCECT5344completegenome	4640969	4641670	BN5_4465	132.823	111.847	153.799	-1.37508	0.63022	1	153.799	111.847	-
P_pseudoalcaligenesCECT5344completegenome	2920845	2921561	BN5_2794	1696.72	1464.4	1929.03	-1.31728	0.630267	1	1929.03	1464.4	-
P_pseudoalcaligenesCECT5344completegenome	1280941	1282305	BN5_1201	248.081	211.471	284.692	-1.34625	0.630274	1	284.692	211.471	dsdA
P_pseudoalcaligenesCECT5344completegenome	249695	250879	BN5_0246	1412.43	1623.92	1200.94	1.35221	0.630383	1	1200.94	1623.92	ubiH
P_pseudoalcaligenesCECT5344completegenome	163941	164300	BN5_0158	222.833	259.143	186.522	1.38934	0.630502	1	186.522	259.143	-
P_pseudoalcaligenesCECT5344completegenome	3990337	3990549	BN5_3883	86.781	72.1201	101.442	-1.40657	0.630735	1	101.442	72.1201	-
P_pseudoalcaligenesCECT5344completegenome	985327	985638	BN5_0919	986.039	1134.36	837.714	1.35412	0.631378	1	837.714	1134.36	-
P_pseudoalcaligenesCECT5344completegenome	224646	226829	BN5_0223	3585.15	3101.16	4069.13	-1.31213	0.632517	1	4069.13	3101.16	ppk
P_pseudoalcaligenesCECT5344completegenome	3016	4119	BN5_0003	19544.8	22407.3	16682.3	1.34318	0.632632	1	16682.3	22407.3	recF
P_pseudoalcaligenesCECT5344completegenome	2149766	2150806	BN5_2031	421.427	361.823	481.031	-1.32947	0.63277	1	481.031	361.823	-
P_pseudoalcaligenesCECT5344completegenome	3865621	3867234	BN5_3750	1548.34	1777.94	1318.74	1.34821	0.633391	1	1318.74	1777.94	-
P_pseudoalcaligenesCECT5344completegenome	1612180	1612896	BN5_1519	18.7684	24.4475	13.0893	1.86775	0.633575	1	13.0893	24.4475	phnL
P_pseudoalcaligenesCECT5344completegenome	2743103	2743891	BN5_2624	2587.84	2238.78	2936.91	-1.31183	0.633605	1	2936.91	2238.78	-
P_pseudoalcaligenesCECT5344completegenome	3904988	3905344	BN5_3781	126.616	148.519	104.714	1.41832	0.633683	1	104.714	148.519	folB
P_pseudoalcaligenesCECT5344completegenome	930325	931146	BN5_0870	1726.32	1492.52	1960.12	-1.3133	0.633756	1	1960.12	1492.52	-
P_pseudoalcaligenesCECT5344completegenome	4313413	4314747	BN5_4173	212.35	180.911	243.788	-1.34755	0.633776	1	243.788	180.911	chrA
P_pseudoalcaligenesCECT5344completegenome	2040126	2041100	BN5_1912	1251.51	1081.19	1421.82	-1.31505	0.633841	1	1421.82	1081.19	NIT4
P_pseudoalcaligenesCECT5344completegenome	1675876	1676397	BN5_1589	249.26	289.092	209.428	1.38038	0.633999	1	209.428	289.092	cobU
P_pseudoalcaligenesCECT5344completegenome	3073556	3075052	BN5_2944	807.014	696.142	917.886	-1.31853	0.634035	1	917.886	696.142	mnhD
P_pseudoalcaligenesCECT5344completegenome	3717857	3718498	BN5_3587	281.809	326.374	237.243	1.37569	0.634156	1	237.243	326.374	-
P_pseudoalcaligenesCECT5344completegenome	2183510	2183932	BN5_2062	69.6298	57.4516	81.808	-1.42395	0.634185	1	81.808	57.4516	-
P_pseudoalcaligenesCECT5344completegenome	61994	62893	BN5_0059	622.701	716.923	528.48	1.35658	0.634318	1	528.48	716.923	-
P_pseudoalcaligenesCECT5344completegenome	3538496	3539605	BN5_3408	82.4363	97.79	67.0825	1.45776	0.634493	1	67.0825	97.79	-
P_pseudoalcaligenesCECT5344completegenome	1914168	1914722	BN5_1801	120.801	141.795	99.8057	1.42071	0.634617	1	99.8057	141.795	-
P_pseudoalcaligenesCECT5344completegenome	2054678	2055694	BN5_1925	452.053	388.715	515.39	-1.32588	0.634702	1	515.39	388.715	-
P_pseudoalcaligenesCECT5344completegenome	2080039	2080332	BN5_1951	137.417	116.126	158.707	-1.36669	0.635086	1	158.707	116.126	-
P_pseudoalcaligenesCECT5344completegenome	2469143	2469892	BN5_2345	1075.91	929.616	1222.21	-1.31475	0.635089	1	1222.21	929.616	-
P_pseudoalcaligenesCECT5344completegenome	2639860	2640723	BN5_2518	195.489	227.362	163.616	1.38961	0.635165	1	163.616	227.362	-
P_pseudoalcaligenesCECT5344completegenome	209256	210503	BN5_0205	1330.52	1150.87	1510.18	-1.31221	0.63603	1	1510.18	1150.87	hemY
P_pseudoalcaligenesCECT5344completegenome	1541569	1542033	BN5_1445	680.627	587.351	773.904	-1.31762	0.636535	1	773.904	587.351	pt
P_pseudoalcaligenesCECT5344completegenome	3084747	3085157	BN5_2959	627.6	721.812	533.388	1.35326	0.637102	1	533.388	721.812	-
P_pseudoalcaligenesCECT5344completegenome	3683262	3683576	BN5_3551	155.084	180.911	129.257	1.39963	0.637324	1	129.257	180.911	-
P_pseudoalcaligenesCECT5344completegenome	3519698	3520144	BN5_3388	319.562	369.157	269.966	1.36742	0.637674	1	269.966	369.157	-
P_pseudoalcaligenesCECT5344completegenome	280104	281402	BN5_0274	633.11	727.924	538.297	1.35227	0.637846	1	538.297	727.924	argA
P_pseudoalcaligenesCECT5344completegenome	2005073	2006461	BN5_1877	1374.93	1190.59	1559.26	-1.30965	0.638146	1	1559.26	1190.59	cysG
P_pseudoalcaligenesCECT5344completegenome	2560829	2561626	BN5_2437	53.9079	44.0055	63.8102	-1.45005	0.638194	1	63.8102	44.0055	-
P_pseudoalcaligenesCECT5344completegenome	3323045	3323929	BN5_3194	340.479	392.993	287.964	1.36473	0.638382	1	287.964	392.993	-
P_pseudoalcaligenesCECT5344completegenome	1475176	1475997	BN5_1378	697.902	801.878	593.926	1.35013	0.638482	1	593.926	801.878	-
P_pseudoalcaligenesCECT5344completegenome	795823	796797	BN5_0731	864.114	991.957	736.272	1.34727	0.638657	1	736.272	991.957	mreC
P_pseudoalcaligenesCECT5344completegenome	409570	409965	BN5_0388	39.991	48.895	31.087	1.57284	0.638893	1	31.087	48.895	-
P_pseudoalcaligenesCECT5344completegenome	3548616	3549098	BN5_3418	863.465	746.871	980.06	-1.31222	0.639037	1	980.06	746.871	-
P_pseudoalcaligenesCECT5344completegenome	3515922	3516503	BN5_3378	520.756	449.223	592.29	-1.31848	0.639046	1	592.29	449.223	-
P_pseudoalcaligenesCECT5344completegenome	1650591	1652834	BN5_1560	2243.18	1945.41	2540.96	-1.30613	0.639217	1	2540.96	1945.41	relA
P_pseudoalcaligenesCECT5344completegenome	679845	680294	BN5_0621	143.452	167.465	119.44	1.40209	0.639255	1	119.44	167.465	-
P_pseudoalcaligenesCECT5344completegenome	1068965	1069300	BN5_0993	142.01	120.404	163.616	-1.35889	0.639678	1	163.616	120.404	-
P_pseudoalcaligenesCECT5344completegenome	4110507	4111127	BN5_3993	655.457	752.983	557.93	1.3496	0.639734	1	557.93	752.983	yhhF
P_pseudoalcaligenesCECT5344completegenome	3828643	3829074	BN5_3707	18846.6	16372.5	21320.8	-1.30223	0.639797	1	21320.8	16372.5	rplK
P_pseudoalcaligenesCECT5344completegenome	780126	781136	BN5_0717	140.581	119.182	161.98	-1.3591	0.639956	1	161.98	119.182	dppB
P_pseudoalcaligenesCECT5344completegenome	2350113	2351972	BN5_2222	830.592	718.756	942.428	-1.31119	0.640291	1	942.428	718.756	-
P_pseudoalcaligenesCECT5344completegenome	1290532	1290954	BN5_1209	187.327	217.583	157.071	1.38525	0.640335	1	157.071	217.583	-
P_pseudoalcaligenesCECT5344completegenome	4360066	4360437	BN5_4214	1520.19	1741.27	1299.11	1.34036	0.640527	1	1299.11	1741.27	-
P_pseudoalcaligenesCECT5344completegenome	1927597	1928550	BN5_1815	244.568	282.98	206.156	1.37265	0.640948	1	206.156	282.98	-
P_pseudoalcaligenesCECT5344completegenome	3282811	3283482	BN5_3158	6416.63	5575.25	7258	-1.30183	0.640953	1	7258	5575.25	-
P_pseudoalcaligenesCECT5344completegenome	3857058	3857705	BN5_3740	815.242	935.117	695.368	1.34478	0.641456	1	695.368	935.117	-
P_pseudoalcaligenesCECT5344completegenome	4649135	4649500	BN5_4478	105.973	89.2333	122.712	-1.37518	0.641553	1	122.712	89.2333	merD
P_pseudoalcaligenesCECT5344completegenome	77337	78218	BN5_0077	822.322	712.033	932.611	-1.30979	0.641636	1	932.611	712.033	mrr
P_pseudoalcaligenesCECT5344completegenome	2172083	2175262	BN5_2052	252.119	291.536	212.701	1.37064	0.641646	1	212.701	291.536	MexF
P_pseudoalcaligenesCECT5344completegenome	4671893	4672756	BN5_4498	34989.8	30430.4	39549.3	-1.29966	0.641976	1	39549.3	30430.4	atpG
P_pseudoalcaligenesCECT5344completegenome	1536254	1538479	BN5_1439	402.64	347.154	458.125	-1.31966	0.642013	1	458.125	347.154	comA
P_pseudoalcaligenesCECT5344completegenome	3500505	3501296	BN5_3361	299.768	345.932	253.605	1.36406	0.642154	1	253.605	345.932	-
P_pseudoalcaligenesCECT5344completegenome	4629892	4630440	BN5_4453	641.525	554.958	728.091	-1.31197	0.642175	1	728.091	554.958	-
P_pseudoalcaligenesCECT5344completegenome	166241	167398	BN5_0160	742.289	851.384	633.194	1.34459	0.642649	1	633.194	851.384	-
P_pseudoalcaligenesCECT5344completegenome	3158051	3158704	BN5_3032	101.685	85.5662	117.803	-1.37675	0.642672	1	117.803	85.5662	-
P_pseudoalcaligenesCECT5344completegenome	2613459	2614619	BN5_2494	267.22	308.65	225.79	1.36698	0.642929	1	225.79	308.65	-
P_pseudoalcaligenesCECT5344completegenome	2328312	2329331	BN5_2203	1555.62	1350.72	1760.51	-1.30338	0.643188	1	1760.51	1350.72	sohB
P_pseudoalcaligenesCECT5344completegenome	1005052	1005360	BN5_0938	156.513	182.134	130.893	1.39147	0.643234	1	130.893	182.134	-
P_pseudoalcaligenesCECT5344completegenome	3695561	3695863	BN5_3561	406.394	467.558	345.23	1.35434	0.643371	1	345.23	467.558	-
P_pseudoalcaligenesCECT5344completegenome	2292682	2293959	BN5_2170	36.7567	29.337	44.1763	-1.50582	0.643507	1	44.1763	29.337	-
P_pseudoalcaligenesCECT5344completegenome	3660783	3661787	BN5_3527	57.1327	68.453	45.8125	1.4942	0.643622	1	45.8125	68.453	-
P_pseudoalcaligenesCECT5344completegenome	4510025	4510669	BN5_4348	13.8884	9.779	17.9978	-1.84045	0.643645	1	17.9978	9.779	-
P_pseudoalcaligenesCECT5344completegenome	729353	729904	BN5_0677	400.578	460.835	340.321	1.35412	0.643853	1	340.321	460.835	-
P_pseudoalcaligenesCECT5344completegenome	3983889	3984629	BN5_3877	35.3274	28.1146	42.5402	-1.5131	0.643965	1	42.5402	28.1146	-
P_pseudoalcaligenesCECT5344completegenome	3364928	3365620	BN5_3229	574.036	658.86	489.212	1.34678	0.644027	1	489.212	658.86	-
P_pseudoalcaligenesCECT5344completegenome	2482433	2483008	BN5_2358	810.07	702.254	917.886	-1.30706	0.644215	1	917.886	702.254	-
P_pseudoalcaligenesCECT5344completegenome	3734292	3735053	BN5_3602	889.902	771.93	1007.87	-1.30566	0.644668	1	1007.87	771.93	-
P_pseudoalcaligenesCECT5344completegenome	445775	447211	BN5_0424	1044.97	907.002	1182.94	-1.30423	0.644731	1	1182.94	907.002	-
P_pseudoalcaligenesCECT5344completegenome	2851638	2853398	BN5_2730	245.997	284.202	207.792	1.36772	0.644833	1	207.792	284.202	-
P_pseudoalcaligenesCECT5344completegenome	1090810	1091109	BN5_1013	32.4688	25.6699	39.2678	-1.52972	0.644857	1	39.2678	25.6699	-
[truncated: 2,513 more rows]
