# Supplementary material for: New evolving strategies revealed by transcriptomic analysis of a fur − mutant of the cyanotrophic bacterium Pseudomonas pseudoalcaligenes CECT 5344
Source: Microb Biotechnol. 2019 Apr 21;13(1):148–61. doi: 10.1111/1751-7915.13408 (PMC6922518; doi:10.1111/1751-7915.13408)
Supplement: Supplementary file 2 — Table S2. Reduced transcriptome of the fur‐ mutant of P. pseudoalcaligenes CECT 5344. The genes from table S2 with a (P‐value < 0.05) were grouped in operons and assigned to the functional categories indicated in the table. For details, see the text. [file MBT2-13-148-s002.xlsx]

## Sheet: Reduced table
ORF	Name	Fold Change	p-Value	Description	TonB-outer memb	Transport ABC	Transport MSF	Transport Efflux	Regulation	Respiration	Iron Oxidative Stress	Mertabolism	Unknown	Immunity
BN5_0954	-	7.98939	0.00142181	Rieske (2Fe-2S)
BN5_0955	phuR	197.993	4.48029e-13	TonB-dependent outer membrane receptor proteins	1
BN5_0956	phuS	333.368	1.00427e-14	Putative cytoplasmic heme degradation protein							1
BN5_0957	phuT	314.941	2.0969e-14	ABC-type hemin transport system, periplasmic		1
BN5_0958	phuU	103.847	5.19611e-11	Permease, ATP dependent		1
BN5_0959	phuV	44.2244	1.83469e-08	ABC-type heme transporter. ATP Subunit		1
BN5_0960	phuW	47.6009	1.0156e-08	Permease, ATP dependent		1
BN5_0961	-	58.4398	4.81077e-08	Hypothetical protein
BN5_2915	tctE	1.2223	0.774988	Integral membrane sensor signal transduction histidine kinase
BN5_2916	tctD	-1.20843	0.75751	Two component transcriptional regulator. Response regulator
BN5_2917	-	45.4055	1.5163e-08	Outer membrane porin	1
BN5_2918	tctC	53.3216	3.71854e-09	Putative trycarboxylate transporter protein		1
BN5_2919	-	127.054	2.50873e-11	Putative trycarboxylate transporter protein		1
BN5_2920	tctA	37.0801	4.77683e-08	Putative trycarboxylate transporter protein		1
BN5_2921	-	18.1666	8.14533e-06	Putative ammonia monooxygenase. membrane protein AbrB duplication?		1
BN5_0692	-	36.6765	8.96066e-08	Flavodoxin								1
BN5_0693	-	2.89089	0.0760708	Ornitine decarboxylase								1
BN5_0694	fhuA	126.561	7.68535e-12	TonB dependent outer membrane receptor (Ferricrome)	1
BN5_0695	-	15.6268	2.18036e-05	Putative Fe2+ dependent hydrolase protein								1
BN5_0696	0	7.35842	0.00172962	Isopentenyl diphosphate isomerase								1
BN5_0697	fhuE	76.0051	2.66079e-10	TonB dependent outer membrane receptor	1
BN5_3656	-	26.3466	7.05602e-07	Hypothetical protein	1
BN5_3657	tonB	39.7302	4.84735e-08	Periplasmic protein TonB	1
BN5_3658	exbD	35.2143	1.13639e-07	ExbD protein, TonB system	1
BN5_3659	exbB	31.6802	1.67961e-07	ExbB protein, TonB system	1
BN5_3660	-	37.2835	4.24725e-08	Proton channel MotA/TolQ/ExbB	1
BN5_3661	-	71.3292	5.666e-10	Proton channel MotA/TolQ/ExbB	1
BN5_0754	MFS-type	9.06408	0.000971495	Arabinose efflux permease			1
BN5_0755	-	38.3636	1.04479e-07	Hypothetical protein			1
BN5_0756	FhuC	30.8445	7.73155e-07	ABC-type cobalamin/ Fe3+-siderophores transport			1
BN5_0757	FhuB	18.219	2.46212e-05	ABC-type Fe3+-siderophore transport			1
BN5_0758	-	8.04231	0.00420983										1
BN5_0759	-	4.21147	0.0269362	Signal transduction histidine kinase					1
BN5_1133		52.6613	4.4917e-09	Uncharacterized iron-regulated protein									1
BN5_1556	-	52.4721	1.06448e-08	Histidine kinase-type sensor protein					1
BN5_1557	-	22.95	3.29827e-06	Cytoplasmic response regulator					1
BN5_0248		23.9362	8.05888e-07	Probable binding protein component of ABC iron		1
BN5_0249		4.0769	0.0213021	Permease component of ABC-type Fe3+ transport		1
BN5_3141	-	22.75	1.2743e-06	Hypothetical protein									1
BN5_0122	-	5.27017	0.00767516	L-lactate permease			1
BN5_0123		4.27918	0.0209064										1
BN5_0124	glcB	6.72627	0.00164308	Malate synthase								1
BN5_0125	glcG	12.7235	6.95703e-05	Uncharacterized protein								1
BN5_0126	glcF	16.9924	1.07953e-05	Fe-S oxidoreductase								1
BN5_0127	glcE	23.8999	1.62209e-06	FAD/FMN-containing dehydrogenases								1
BN5_0128	glcD	21.929	2.30954e-06	FAD/FMN-containing dehydrogenases								1
BN5_0129	glcC	3.3518	0.0496717	Transcriptional regulator								1
BN5_4387	fepA	13.5692	7.75976e-05	TonB dependent outer membrane receptor protein (Pyochelin?) Ferric enterobactin	1
BN5_4388	ampG	9.67079	0.00148205	Permeases of the major facilitator superfamily			1
BN5_4389	-	22.1889	0.000220752	Hypothetical protein			1
BN5_4390	pchR	25.7749	1.76887e-06	AraC-type DNA-binding domain-containing protein					1
BN5_2415	fiuI	29.9107	1.98224e-06	DNA-directed RNA polymerase specialized sigma					1
BN5_2416	fiuR	14.0081	0.000128897	Anti sigma factor					1
BN5_2417	fiuA	6.68239	0.00186705	TonB dependent outer membrane receptor protein. Ferrichrome receptor	1
BN5_2984	bfd	16.3639	3.12476e-05	Bacterioferritin-associated ferredoxin							1
BN5_1161		24.1562	0.000724136	Putative HTH-type transcriptional repressor purR					1
BN5_1162	-	8.06607	0.000970633	Periplasmic conserved protein							1
BN5_1163	-	14.7457	3.38351e-05	Putative periplasmic iron-binding protein							1
BN5_1164	-	9.91422	0.000325813	Putative peroxidase							1
BN5_3002	yjcS-sdsA1	13.8425	3.20564e-05	alkylsulfatase. Β-lactamase domain containing protein									1
BN5_3003	-	1.12065	0.927636	Transcriptional regulator
BN5_4386		11.58	0.0073067	proP_BN5_04309 (MSF-Familly)			1
BN5_0989		13.8213	0.0313562	hypothetical protein									1
BN5_0294		9.93366	0.000307251	formate dehydrogenase, alpha subunit								1
BN5_0295	fdhD	8.33179	0.00235728	formate dehydrogenase family accessory protein								1
BN5_1050		9.47284	0.0940332	TonB dependent outer membrane receptor protein. (Fragment?)	1
BN5_1049		3.30358	0.0940332	TonB dependent outer membrane receptor protein. (Fragment?)	1
BN5_1048		3.52717	0.0585567	TonB dependent outer membrane receptor protein. (Fragment?)	1
BN5_1047		1.47641	0.591513	TonB dependent outer membrane receptor protein. (Fragment?)	1
BN5_4409		7.15238	0.00342953	Putative Outer membrane efflux protein	1
BN5_4163		3.74362	0.0496934	periplasmic binding fold superfamily-ABC transporter							1
BN5_4164		7.10221	0.00156552	NAD(P)H-dependent FMN reductase							1
BN5_4165		4.18251	0.0170835	(TRX)-like superfamily (Antioxidant)							1
BN5_4180	-	6.69045	0.00297969	DNA-binding transcriptional response regulator, NtrC family, sigma-54					1
BN5_1313	acd	6.63051	0.0311748	N-terminal domain Acyl-CoA dehydrogenase,								1
BN5_1314	acd	4.85615	0.0270034	middle and C-terminal domain Acyl-CoA dehydrogenase,								1
BN5_4070	MFS-type	5.67854	0.00522753	MFS superfamily			1
BN5_4182		5.49948	0.0116469	Unknown									1
BN5_4183		5.19483	0.00977214	Sulfate ABC transporter, sulfate-binding protein		1
BN5_0843	mmsA1	5.26734	0.0058644	Aldehide dehydrogenase								1
BN5_2697	srpA	5.05011	0.0134021	Efflux transporter, RND family, MFP subunit				1
BN5_2140	gntR5	4.77639	0.0102429	GntR, C-terminal FCD domain					1
BN5_4248	gcdH	4.58448	0.0125627	Putative formyl-coenzyme A transferase								1
BN5_0899	lldD	4.10905	0.0261014	Putative L-lactate oxidases								1
BN5_0900	lldP	4.50621	0.0144873	Putative L-lactate permease			1
BN5_0450		4.32767	0.0166829	Putative sodium/dicarboxylate cotransporter			1
BN5_0978	pqiA2	3.52349	0.0345222	Paraquat-inducible protein A. Integral membrane (Antioxidant)							1
BN5_0979	pqiA1	4.22836	0.0158988	Paraquat-inducible protein A. Integral membrane (Antioxidant)							1
BN5_2097	CzcA	3.85241	0.0303734	Efflux transporter, RND family			1
BN5_2098	CzcB	2.87232	0.0884096	Efflux transporter, RND efflux membrane fusion protein			1
BN5_2099		4.15107	0.0257696	Outer membrane efflux protein			1
BN5_1973		4.12871	0.0304005	Unknown conserved									1
BN5_2762	aroF3	3.98453	0.0343011	Putative aldolase								1
BN5_4196		4.11914	0.0274179	FAD dependent oxidoreductase (Glycine/D-amino acid oxidases)								1
BN5_4197	glnA9	3.7648	0.0462239	Glutamine synthetase (catalitic domain)								1
BN5_2078		4.08542	0.0191613	Hypothetical protein									1
BN5_3577		3.92846	0.0271236	3-methyladenine DNA glycosylase								1
BN5_3578		2.22646	0.204347	Phosphoesterase-related membrane-associated protein								1
BN5_2933	glxK	3.90529	0.0321034	Putative glycerate kinase								1
BN5_2934	gntT	3.59001	0.0376677	Putative gluconate transporter			1
BN5_1327	oprJ	2.99635	0.0789208	RND efflux system/outer membrane				1
BN5_1328	mexD	3.89307	0.0236282	RND transporter				1
BN5_1329	mexC	3.27	0.0541495	RND family, MFP subunit periplasmic precursor				1
BN5_4493	glmR	4.22111	0.0270858	Glycerol-3-phosphate regulon repressor					1
BN5_4040		3.86615	0.0252994	Uncharzazterized protein SdiA-regulated									1
BN5_0574		3.52443	0.0390961	Putative Oxaloacetate decarboxylase								1
BN5_0908	recN	3.40008	0.0417733	DNA repair protein							1
BN5_2773	phoQ	2.91813	0.0733368	Signal transduction histidine kinase					1
BN5_2774	phoP	3.38241	0.0407424	Response regulators consisting of a CheY-like					1
					17	11	15	4	11	0	11	24	10	0
BN5_2542	acnA	-3.47106	0.0410367	Aconitase A								1
BN5_3218	-	-3.88325	0.0287257	hypothetical protein									1
BN5_3217	-	-4.23861	0.041434	hypothetical protein									1
BN5_1532	hpd	-4.61422	0.0140088	4-hydroxyphenylpyruvate dioxygenase								1
BN5_1533	hmgA	-3.60181	0.0421019	Putative homogentisate 1,2-dioxygenase								1
BN5_1534	MhpD	-5.24132	0.0105051	Putative hydratase								1
BN5_0066	AdhA	-4.86784	0.0098548	alcohol dehydrogenase, zinc-containing								1
BN5_0067		-3.44557	0.042695	hypothetical protein									1
BN5_0068		-2.72824	0.0949875	hypothetical protein									1
BN5_2441	ccoN2	-4.02177	0.0220548	Cbb3-type cytochrome oxidase, N subunit						1
BN5_2442	ccoO2	-4.51302	0.0136921	Cbb3-type cytochrome oxidase, O subunit						1
BN5_2443	ccoQ2	-4.51491	0.013781	Cbb3-type cytochrome oxidase, Q subunit						1
BN5_2444	ccoP2	-3.96952	0.023335	Cbb3-type cytochrome oxidase, P subunit						1
BN5_1343		-5.12409	0.00862015	Ubiquinone biosynthesis hydroxylase						1
BN5_0445		-4.66669	0.0164935	Putative lipoprotein									1
BN5_0639		-4.5884	0.0131717	hypothetical protein									1
BN5_3154		-4.64942	0.0129015	hypothetical protein									1
BN5_4253		-4.84944	0.0116322	hypothetical protein									1
BN5_3393		-5.01822	0.0088076	hypothetical protein									1
BN5_1207	uspA3	-5.02854	0.00854723	Universal stress protein E							1
BN5_3662	oprG	-5.33758	0.0064528	Outer membrane protein W (colicin?)	1
BN5_0891		-1.96339	0.254836	acyltransferase
BN5_0892	pta	-4.07483	0.0210659	phosphate acetyltransferase								1
BN5_0893	ackA	-4.56468	0.0132459	Acetokinase family								1
BN5_3072		-5.37178	0.00634024	hypothetical protein									1
BN5_3073		-3.72505	0.0306008	hypothetical protein									1
BN5_1768		-5.46739	0.00639662	hypothetical protein									1
BN5_0235	yhhJ	-4.077	0.0220461	ABC-2 type transporter		1
BN5_0236	yhiH	-3.91141	0.0251634	ABC transporter ATP-binding protein		1
BN5_0237	-	-5.83641	0.00443926	membrane-fusion protein		1
BN5_1306	phhC	-6.04241	0.00414454	Aspartate/aromatic aminotransferase								1
BN5_1307	phhB	-4.86284	0.0113607	Pterin-4a-carbinolamine dehydratase								1
BN5_1308	phhA	-3.94629	0.0252429	phenylalanine 4-monooxygenase								1
BN5_3330	arcD	-3.65508	0.0326551	Putative arginine/ornithine antiporter								1
BN5_3331	arcA	-4.23323	0.0180237	Putative arginine deiminase								1
BN5_3332	arcB	-5.87297	0.0041556	Putative ornithine carbamoyltransferase								1
BN5_3333	arcC	-6.08753	0.00359452	Putative carbamate kinase								1
BN5_3334	-	-6.37001	0.00357936	hypothetical protein								1
BN5_3091	dps	-5.67251	0.00491719	DNA-binding Ferritin-like superfamily (oxidative damage protectant)							1
BN5_2157	oprI	-5.70243	0.00476838	outer membrane lipoprotein OprI									1
BN5_3320	-	-5.92649	0.00416172	P-type cation-transporting ATPase		1
BN5_1223	-	-6.36696	0.0038351	Superfamily I DNA or RNA helicase							1
BN5_2705	arsA	-4.99753	0.00903243	Anion-transporting ATPase		1
BN5_2706	arsB3	-6.14769	0.0036585	arsenical-resistance protein		1
BN5_2520	-	2.50165	0.212134	Rhodanese-related sulfurtransferase
BN5_2521	-	-4.34467	0.0216128	Hypothetical protein									1
BN5_2522	cioA2	-5.52748	0.00569099	Cytochrome bd-type quinol oxidase, subunit 1						1
BN5_2523	cioB2	-5.36348	0.00668331	Cytochrome bd-type quinol oxidase, subunit 2						1
BN5_2524	cioC2	-4.42687	0.0177905	Conserved hypothetical protein						1
BN5_2525	-	-2.71248	0.102716	Predicted membrane protein
BN5_0254		-6.41406	0.00355709	Hypothetical protein									1
BN5_0255		-6.24638	0.00384161	Hypothetical protein									1
BN5_2507		-7.38464	0.00140695	Hypothetical protein									1
BN5_1759	uspA5	-7.07019	0.0016746	Universal stress protein family							1
BN5_1139	sodB	-7.03587	0.00173925	Superoxide dismutase (Fe2+)							1
BN5_1112	bfr	-6.66057	0.00236402	Bacterioferritin (cytochrome b1)							1
BN5_1146		-7.68136	0.00157839	Predicted integral membrane protein									1
BN5_3018	glyA	-3.69582	0.0346635	Glycine/serine hydroxymethyltransferase								1
BN5_3019	gcvT3	-7.92743	0.00121014	Glycine cleavage system T protein								1
BN5_3375		-8.13892	0.00109229	hypothetical protein									1
BN5_3376		-5.26526	0.0084281	hypothetical protein									1
BN5_3377		-4.22208	0.0192805	hypothetical protein									1
BN5_0540	alr	-9.25355	0.000450915	Racemase (Alanine)								1
BN5_3929		-13.3471	5.82991e-05	Putative protease									1
BN5_2462		-4.3552	0.0175959	Conserved hypothetical protein									1
BN5_2463		-8.10179	0.000978401	Conserved hypothetical protein									1
BN5_2464		-16.226	3.3759e-05	Conserved hypothetical protein									1
BN5_0768	cse1	-7.08006	0.00168123	CRISPR-associated protein, Cse1										1
BN5_0769	cse2	-17.2488	1.31772e-05	CRISPR-associated protein, Cse2										1
BN5_0770	cse4	-16.3632	1.5787e-05	CRISPR-associated protein, Cse4										1
BN5_0771	cas5e	-10.0512	0.00027827	CRISPR-associated protein, Cas5e										1
BN5_0772	cse3	-9.72837	0.000332703	CRISPR-associated protein, Cse3										1
BN5_0773	cas1	-8.4492	0.00076175	CRISPR-associated protein, Cas1										1
BN5_0774	cas2	-6.44075	0.00394184	CRISPR-associated protein, Cas2										1
													1
					1	6	0	0	0	8	6	18	26	7	72
					18	17	15	4	11	8	17	42	36	7
															175
					10.2857	9.71429	8.57143	2.28571	6.28571	4.57143	9.71429	24	20.5714	4
						30.8571
